# Supplementary material for: Secondary bone marrow graft loss after third-party virus-specific T cell infusion: Case report of a rare complication
Source: Nat Commun. 2024 Mar 29;15:2749. doi: 10.1038/s41467-024-47056-3 (PMC10980733; doi:10.1038/s41467-024-47056-3)
Supplement: Supplementary file 4 — Supplementary Data 1 [file 41467_2024_47056_MOESM4_ESM.xlsx]

## Sheet: Supplemental T1
Supplemental Data Table 1: Utilized Peptide libraries
Peptide pools	Peptide name	AA sequence
JARID1D pepmix	JARID1D467	NVMPVLDQSV
	JARID1D640	KMAAFPETL
	JARID1D 933	SLVIMQGLLV
	JARID1D1165	SLMASSPTSI
	JARID1D1166	LMASSPTSI
	JARID1D1205	HLLTSPKPSL
UTY pepmix	UTY-B8	LPHNHTDL
	UTY148	KAFQDVLYV
	UTY190	ALIDCNPCTL
	UTY514	KLLSSGAFSA
	UTY515	LLSSGAFSA
	UTY558	YLQQNTHTL
	UTY719	LLIADNPQL
DDX3Y428	DDX3Y428	FLLDILGAT
PCDH11Y pepmix	PCDH11Y23	CLLSGTYIFA
	PCDH11Y29	YIFAVLLVCV
	PCDH11Y437-1	FLLENAAYL
	PCDH11Y437-2	FLLENAAYLD
	PCDH11Y591	FTHNEYKFYV
USP9Y pepmix	USP9Y271	TLKKYFIPV
	USP9Y620	NLATYMNSI
	USP9Y624	YMNSIRLYA
	USP9Y965	KLTQINFNM
	USP9Y1046	KLMPPDRTAV
	USP9Y1098	ALLMPAGVPL
	USP9Y1099-1	LLMPAGVPL
	USP9Y1099-2	LLMPAGVPLT
	USP9Y1299	ALLPTALDAL
	USP9Y1401	LLVSEIDWL
	USP9Y1468	FIFPASKVYL
	USP9Y1504	FELLVALAIG
	USP9Y1506	LLVALAIGCV
	USP9Y1578	YMIPSIRNSI
	USP9Y1785	RLLIKKLPRV
	USP9Y1786	LLIKKLPRV
	USP9Y1822	RELDMGPYTV
	USP9Y1999	FMHNRLQYSL
	USP9Y2006	YSLEYFQFV
	USP9Y2033	YLLPEAEEI
	USP9Y2156	HLLRATLNLL
	USP9Y2196	QLLKLNVPA
	USP9Y2337-1	YLDLLFQIL
DDX3Y differential pepmix	DDX3Y-1	MSHVVVKNDPELDQQ
	DDX3Y-2	VVKNDPELDQQLANL
	DDX3Y-3	DPELDQQLANLDLNS
	DDX3Y-4	DQQLANLDLNSEKQS
	DDX3Y-5	ANLDLNSEKQSGGAS
	DDX3Y-6	LNSEKQSGGASTASK
	DDX3Y-7	KQSGGASTASKGRYI
	DDX3Y-8	GASTASKGRYIPPHL
	DDX3Y-9	IPPHLRNREASKGFH
	DDX3Y-10	LRNREASKGFHDKDS
	DDX3Y-11	EASKGFHDKDSSGWS
	DDX3Y-12	GFHDKDSSGWSCSKD
	DDX3Y-13	KDSSGWSCSKDKDAY
	DDX3Y-14	GWSCSKDKDAYSSFG
	DDX3Y-15	SKDKDAYSSFGSRDS
	DDX3Y-16	DAYSSFGSRDSRGKP
	DDX3Y-17	SFGSRDSRGKPGYFS
	DDX3Y-18	RDSRGKPGYFSERGS
	DDX3Y-19	GKPGYFSERGSGSRG
	DDX3Y-20	YFSERGSGSRGRFDD
	DDX3Y-21	RFDDRGRSDYDGIGN
	DDX3Y-22	RGRSDYDGIGNRERP
	DDX3Y-23	DYDGIGNRERPGFGR
	DDX3Y-24	IGNRERPGFGRFERS
	DDX3Y-25	ERPGFGRFERSGHSR
	DDX3Y-26	FGRFERSGHSRWCDK
	DDX3Y-27	ERSGHSRWCDKSVED
	DDX3Y-28	HSRWCDKSVEDDWSK
	DDX3Y-29	CDKSVEDDWSKPLPP
	DDX3Y-30	VEDDWSKPLPPSERL
	DDX3Y-31	YDDIPVEATGSNCPP
	DDX3Y-32	PVEATGSNCPPHIEN
	DDX3Y-33	TGSNCPPHIENFSDI
	DDX3Y-34	CPPHIENFSDIDMGE
	DDX3Y-35	IENFSDIDMGEIIMG
	DDX3Y-36	SDIDMGEIIMGNIEL
PCDH11Y-var pepmix	PCDH11Y-1	YGDNSAVML
	PCDH11Y-2	LNFVTIEETK
	PCDH11Y-3	KCSSSSSDPY
USP9Y-var1	USP9Y-var1	YRLVELCVA
UTY-var pepmix	UTY-Var1	VLNHSQTPFL
	UTY-Var2	VLNHSQTPF
NLGN4Y-var pepmix	NLGN4Y-1	LHPQGLLWL
	NLGN4Y-2	MLHPQGLLW
