# Supplementary material for: Secondary bone marrow graft loss after third-party virus-specific T cell infusion: Case report of a rare complication
Source: Nat Commun. 2024 Mar 29;15:2749. doi: 10.1038/s41467-024-47056-3 (PMC10980733; doi:10.1038/s41467-024-47056-3)
Supplement: Supplementary file 5 — Supplementary Data 2 [file 41467_2024_47056_MOESM5_ESM.xlsx]

## Sheet: Sheet1
Supplemental Data 2: Neoantigen Peptide libraries
Variant	Variant AA Sequence	15-mer peptides
KCNN3:NM_001204087:exon1:c.241_242insAGCAGCAGCAGCAGC: p.Q80_P81insQQQQQ,	QQQQQQQQQQQQQQQQQQPPHPLSQLAQLQS	QQQQQQQQQQQQQQQ
		QQQQQQQQQQQQQQP
		QQQQQQQQQQPPHPL
		QQQQQQPPHPLSQLA
		QQPPHPLSQLAQLQS
DIS3L2:NM_001257281:exon13:c.G1448A:p.R483Q	LTPEGKILDEWFGQTIIRSCTKLSYEH	LTPEGKILDEWFGQT
		EGKILDEWFGQTIIR
		ILDEWFGQTIIRSCT
		EWFGQTIIRSCTKLS
		GQTIIRSCTKLSYEH
SPATA5:NM_001317799:exon11:c.G1915C:p.E639Q	SDIGGLESIKLKLQQAVEWPLKHPESF	SDIGGLESIKLKLQQ
		GGLESIKLKLQQAVE
		ESIKLKLQQAVEWPL
		KLKLQQAVEWPLKHP
		LQQAVEWPLKHPESF
RAMP3:NM_005856:exon2:c.T166C:p.W56R	AFADMMGKVDVWKRCNLSEFIVYYESF	AFADMMGKVDVWKRC
		DMMGKVDVWKRCNLS
		GKVDVWKRCNLSEFI
		DVWKRCNLSEFIVYY
		KRCNLSEFIVYYESF
MGAM2:NM_001293626:exon16:c.C1768T:p.P590S	DNAATWDDLRWSISTILEFNLFGIPMV	DNAATWDDLRWSIST
		ATWDDLRWSISTILE
		DDLRWSISTILEFNL
		RWSISTILEFNLFGI
		ISTILEFNLFGIPMV
SH2D4A:NM_001174160:exon1:c.C28T:p.P10S	MWRVIEPPCSGAPSTENGKSVH	MWRVIEPPCSGAPST
		VIEPPCSGAPSTENG
		PPCSGAPSTENGKSV
		SGAPSTENGKSVH
CNGB3:NM_019098:exon18:c.A2264G:p.E755G	KGREPEEKPLDRPGCTASPIAVEEEPH	KGREPEEKPLDRPGC
		EPEEKPLDRPGCTAS
		EKPLDRPGCTASPIA
		LDRPGCTASPIAVEE
		PGCTASPIAVEEEPH
OR13C3:NM_001001961:exon1:c.T773C:p.M258T	FFSYMFILYTILQTNSATGRRKAFSTC	FFSYMFILYTILQTN
		YMFILYTILQTNSAT
		ILYTILQTNSATGRR
		TILQTNSATGRRKAF
		QTNSATGRRKAFSTC
DPYSL4:NM_006426:exon9:c.C926A:p.P309Q	AKAAAFVTSPPVNQDPTTADHLTCLLS	AKAAAFVTSPPVNQD
		AAFVTSPPVNQDPTT
		VTSPPVNQDPTTADH
		PPVNQDPTTADHLTC
		NQDPTTADHLTCLLS
TMEM117:NM_001286211:exon2:c.G269A:p.R90H	LTGLIAGKFLFHQHLFGQLLRLKMFRE	LTGLIAGKFLFHQHL
		LIAGKFLFHQHLFGQ
		GKFLFHQHLFGQLLR
		LFHQHLFGQLLRLKM
		QHLFGQLLRLKMFRE
SLFN13:NM_144682:exon3:c.A11G:p.N4S	MEASHCSLGVYPSYPDL	MEASHCSLGVYPSYP
		SHCSLGVYPSYPDL
ZNF516:NM_014643:exon3:c.C1451T:p.P484L	PAAQGPPRKRASGLGDPAPAGHLDPRS	PAAQGPPRKRASGLG
		QGPPRKRASGLGDPA
		PRKRASGLGDPAPAG
		RASGLGDPAPAGHLD
		GLGDPAPAGHLDPRS
TPGS1:NM_033513:exon2:c.C407A:p.P136Q	AYECLSAGGRRKRQGLDGRTYSELLRR	AYECLSAGGRRKRQG
		CLSAGGRRKRQGLDG
		AGGRRKRQGLDGRTY
		RRKRQGLDGRTYSEL
		RQGLDGRTYSELLRR
LONP1:NM_001276479:exon1:c.C70G:p.L24V	WGAARCWVLRRPMVAAAGGRVPTAAGA	WGAARCWVLRRPMVA
		ARCWVLRRPMVAAAG
		WVLRRPMVAAAGGRV
		RRPMVAAAGGRVPTA
		MVAAAGGRVPTAAGA
GMIP:NM_001288998:exon18:c.C2305T:p.P769S	QPPPPHLDPDSQPSVLASDPGPDPQHH	QPPPPHLDPDSQPSV
		PPHLDPDSQPSVLAS
		LDPDSQPSVLASDPG
		DSQPSVLASDPGPDP
		PSVLASDPGPDPQHH
SUPT20HL1:NM_001136234:exon1:c.1624_1625insCTGCTCCTGCTC:p.A549_A550insPAPA	AAAAAAAPAPALAPAPAAAAAPALAAAAAP	AAAAAAAPAPALAPA
		AAAAPAPALAPAPAA
		APAPALAPAPAAAAA
		PALAPAPAAAAAPAL
		APAPAAAAAPALAAA
		PAAAAAPALAAAAAP
ARSD:NM_001669:exon5:c.T527A:p.M176K, ARSD:NM_009589:exon5:c.T527A:p.M176K	VNCASRGDHCHHPQNHGFDYFYDKPFTLTNDCDPGRP	VNCASRGDHCHHPQN
ARSD:NM_001669:exon5:c.G524A: p.G175D,ARSD:NM_009589:exon5:c.G524A:p.G175D		ASRGDHCHHPQNHGF
ARSD:NM_001669:exon5:c.T497A: p.L166Q,ARSD:NM_009589:exon5:c.T497A:p.L166Q		GDHCHHPQNHGFDYF
		CHHPQNHGFDYFYDK
		PQNHGFDYFYDKPFT
		HGFDYFYDKPFTLTN
		DYFYDKPFTLTNDCD
		YDKPFTLTNDCDPGR
		PFTLTNDCDPGRP
