# Supplementary material for: Secondary bone marrow graft loss after third-party virus-specific T cell infusion: Case report of a rare complication
Source: Nat Commun. 2024 Mar 29;15:2749. doi: 10.1038/s41467-024-47056-3 (PMC10980733; doi:10.1038/s41467-024-47056-3)
Supplement: Supplementary file 6 — Supplementary Data 3 [file 41467_2024_47056_MOESM6_ESM.xlsx]

## Sheet: CB-1 alpha
count	freq	cdr3nt	cdr3aa	v	d	j	VEnd	DStart	DEnd	JStart

## Sheet: P0230D SMYC CD3 IFNg beta
Sample (with stimulation/sorting if relevant)	count	freq	cdr3nt	cdr3aa	v	d	j	VEnd	DStart	DEnd	JStart
P230D SMYC/CD3+/IFN-g+/beta	59	0.0543278	TGCGCCAGCAGCCGTCAGGACAATTCACCCCTCCACTTT	CASSRQDNSPLHF	TRBV5-1	.	TRBJ1-6	11	-1	-1	21
	41	0.0377532	TGCGCCAGCAGCTTGGCCAATGAGCAGTTCTTC	CASSLANEQFF	TRBV5-1	.	TRBJ2-1	19	-1	-1	17
	32	0.0294659	TGTGCCAGTAGTATCCGGTATGGCAAAAACATTCAGTACTTC	CASSIRYGKNIQYF	TRBV19	.	TRBJ2-4	13	-1	-1	23
	29	0.0267035	TGTGCCAGCAGCCCTCAGACTAGCGGGAGTTCCAATGAGCAGTTCTTC	CASSPQTSGSSNEQFF	TRBV7-9	TRBD2	TRBJ2-1	11	17	28	32
	29	0.0267035	TGTGCCGGGGACAGTGACACAGATACGCAGTATTTT	CAGDSDTDTQYF	TRBV30	TRBD1	TRBJ2-3	5	7	13	17
	28	0.0257827	TGTGCCAGCAGCCCGCGCGAGGGACTCCCCGGCCACTTC	CASSPREGLPGHF	TRBV12-4	TRBD2	TRBJ2-7	10	20	25	34
	26	0.0239411	TGTGCCACCAGTGATTTGAGGGCGTCTGGGCCCCAGCATTTT	CATSDLRASGPQHF	TRBV24-1	TRBD1	TRBJ1-5	17	19	23	29
	24	0.0220994	TGTGCCAGCAGTAAGGTTAGCAATCAGCCCCAGCATTTT	CASSKVSNQPQHF	TRBV12-3	.	TRBJ1-5	11	-1	-1	17
	23	0.0211786	TGTGCCAGCAGCTTAGAGGGCGGGAGGGCTTACGAGCAGTACTTC	CASSLEGGRAYEQYF	TRBV7-2	TRBD2	TRBJ2-7	15	19	28	30
	21	0.019337	TGCGCCAGCAGCCAACTTTCGAACACCGGGGAGCTGTTTTTT	CASSQLSNTGELFF	TRBV4-3	.	TRBJ2-2	14	-1	-1	19
	20	0.0184162	TGTGCCAGCAGCCAGGCTCCCGGGACAGCCTACGAGCAGTACTTC	CASSQAPGTAYEQYF	TRBV3-1	TRBD1	TRBJ2-7	13	17	27	28
	18	0.0165746	TGTGCCAGCAGCCCGCGGTGGAGCCGCAATGAGCAGTTCTTC	CASSPRWSRNEQFF	TRBV13	.	TRBJ2-1	11	-1	-1	26
	17	0.0156538	TGTGCCAGCAGTCCCCGGCGAGCGGGAGGAGAAGATACGCAGTATTTT	CASSPRRAGGEDTQYF	TRBV12-3	TRBD2	TRBJ2-3	11	20	28	32
	14	0.0128913	TGCAGTGCTACGGACAGGGTCGACGAGCAGTACTTC	CSATDRVDEQYF	TRBV20-1	TRBD1	TRBJ2-7	9	11	18	22
	13	0.0119705	TGCGCCAGCAGCCAAGATGTCGTCGGGACCCAGTACTTC	CASSQDVVGTQYF	TRBV4-1	.	TRBJ2-5	17	-1	-1	26
	13	0.0119705	TGCGCCAGCAGCTCCGGGGGAATGAACACTGAAGCTTTCTTT	CASSSGGMNTEAFF	TRBV5-1	TRBD1	TRBJ1-1	12	13	17	21
	13	0.0119705	TGTGCCAGCAGCCGGCCTTCAGGGCCTCGGAGCACAGATACGCAGTATTTT	CASSRPSGPRSTDTQYF	TRBV5-4	TRBD2	TRBJ2-3	11	20	25	30
	12	0.0110497	TGTGCCAGCAGCTTTGGGCCTTCCTACGAGCAGTACTTC	CASSFGPSYEQYF	TRBV7-2	TRBD2	TRBJ2-7	13	15	19	21
	11	0.0101289	TGCGCCAGCAGCCCGACAGAGAGCTCCTACAATGAGCAGTTCTTC	CASSPTESSYNEQFF	TRBV5-1	TRBD1	TRBJ2-1	11	14	18	20
	11	0.0101289	TGTGCCAGCAGCCAATTGGCGGGGACCGGGGAGCTGTTTTTT	CASSQLAGTGELFF	TRBV14	TRBD2	TRBJ2-2	14	18	22	24
	11	0.0101289	TGCGCCAGCAGCCGCGGGACTAGCGGGAGTGCATACGAGCAGTACTTC	CASSRGTSGSAYEQYF	TRBV5-1	TRBD2	TRBJ2-7	11	14	28	33
	10	0.0092081	TGTGCCAGCAGTGAAATGGGGGCTGGAGAATATGGCTACACCTTC	CASSEMGAGEYGYTF	TRBV2	TRBD1	TRBJ1-2	14	17	22	30
	10	0.0092081	TGCAGTGCTCGAGGCGAAGTACCTCTTGGTGGGCAGCCCCAGCATTTT	CSARGEVPLGGQPQHF	TRBV20-1	.	TRBJ1-5	12	-1	-1	33
	9	0.00828729	TGTGCCACCAGCACCCAGGAGGGATTGGGAGATACGCAGTATTTT	CATSTQEGLGDTQYF	TRBV15	TRBD2	TRBJ2-3	12	17	22	29
	9	0.00828729	TGTGCCAGCAGTCGCCTCGGGTTAGCGGGAGTACTCTACAATGAGCAGTTCTTC	CASSRLGLAGVLYNEQFF	TRBV6-2	TRBD2	TRBJ2-1	11	22	30	35
	9	0.00828729	TGCGCCAGCAGCTTGGAAGGCTACTATGGCTACACCTTC	CASSLEGYYGYTF	TRBV5-1	.	TRBJ1-2	15	-1	-1	22
	9	0.00828729	TGTGCCAGCAGCTTAATGGCTAGCGGGAGAAATGAGCAGTTCTTC	CASSLMASGRNEQFF	TRBV11-3	TRBD2	TRBJ2-1	14	19	28	30
	9	0.00828729	TGTGCCAGCACCCCGCGGACAGGGGCCCCCGATACGCAGTATTTT	CASTPRTGAPDTQYF	TRBV5-4	TRBD1	TRBJ2-3	9	16	24	30
	8	0.00736648	TGTGCCAGCAGCTTAGAACCAGCGGGAAGCACAGATACGCAGTATTTT	CASSLEPAGSTDTQYF	TRBV7-9	TRBD2	TRBJ2-3	15	20	26	27
	8	0.00736648	TGTGCCAGCAGTCCCCAAGAGACCCAGTACTTC	CASSPQETQYF	TRBV28	.	TRBJ2-5	11	-1	-1	14
	8	0.00736648	TGTGCCAGCAGTCCCTTATGGGGGGATACGCAGTATTTT	CASSPLWGDTQYF	TRBV6-2	TRBD1	TRBJ2-3	11	19	23	24
	8	0.00736648	TGTGCCAGCAGCCAAGATAGGGGATCTGGAAACACCATATATTTT	CASSQDRGSGNTIYF	TRBV4-2	TRBD1	TRBJ1-3	17	18	22	24
	8	0.00736648	TGTGCCAGCAGCTTAACGGGGTACGAGCAGTACTTC	CASSLTGYEQYF	TRBV11-2	.	TRBJ2-7	14	-1	-1	21
	8	0.00736648	TGTGCCAGCAGTGAACAACCAGTAGCGGGGCGAGAGCAGTTCTTC	CASSEQPVAGREQFF	TRBV2	TRBD2	TRBJ2-1	14	22	28	33
	7	0.00644567	TGCGCCAGCAGCCAGCTCCTGGACAGCTATGGCTACACCTTC	CASSQLLDSYGYTF	TRBV4-1	TRBD1	TRBJ1-2	13	20	25	26
	7	0.00644567	TGTGCCAGTAGTATTACTAGCCCCGGGGAGCTGTTTTTT	CASSITSPGELFF	TRBV19	TRBD2	TRBJ2-2	13	15	20	22
	7	0.00644567	TGCGCCAGCAGTGAGGGTAGGGTCGATCAGCCCCAGCATTTT	CASSEGRVDQPQHF	TRBV10-1	.	TRBJ1-5	14	-1	-1	25
	7	0.00644567	TGTGCCAGCTCACCGTCGGGACAGAACTATGGCTACACCTTC	CASSPSGQNYGYTF	TRBV18	TRBD1	TRBJ1-2	13	16	23	24
	7	0.00644567	TGTGCCTGGAACCGGGCCCGCGAGCAGTACTTC	CAWNRAREQYF	TRBV30	TRBD2	TRBJ2-7	9	13	18	20
	7	0.00644567	TGTGCCAGCAGCTTAGTTGGGTACGAGCAGTACTTC	CASSLVGYEQYF	TRBV11-2	.	TRBJ2-7	15	-1	-1	21
	6	0.00552486	TGTGCCAGCACCTCGTCGGGAGTCCCGAGTCGGGAGCAGTACTTC	CASTSSGVPSREQYF	TRBV6-2	TRBD2	TRBJ2-7	9	20	26	33
	6	0.00552486	TGCAGCGTTGACAAGACCCGGGACCGCCAGTTCTTC	CSVDKTRDRQFF	TRBV29-1	TRBD1	TRBJ2-1	10	16	23	27
	6	0.00552486	TGTGCCAGCAGGATTTACCTATTCAATGAGCAGTTCTTC	CASRIYLFNEQFF	TRBV6-2	.	TRBJ2-1	10	-1	-1	23
	6	0.00552486	TGCGCCAGCAGCTTGGGACAATCCTACGAGCAGTACTTC	CASSLGQSYEQYF	TRBV5-1	.	TRBJ2-7	15	-1	-1	21
	6	0.00552486	TGTGCCAGCAGTGAAGGGACCGGAGGCTACACCTTC	CASSEGTGGYTF	TRBV25-1	TRBD1	TRBJ1-2	14	15	19	24
	6	0.00552486	TGCAGTGCTAGACTGAGCTCCTATAATTCACCCCTCCACTTT	CSARLSSYNSPLHF	TRBV20-1	.	TRBJ1-6	11	-1	-1	14
	6	0.00552486	TGTGCCAGCAGTGAGACAGGGGCCGGCGGCTACACCTTC	CASSETGAGGYTF	TRBV12-3	TRBD1	TRBJ1-2	11	14	21	27
	5	0.00460405	TGTGCCAGCAGTTTATCAGGGACTAGTGAGGCCAATGAGCAGTTCTTC	CASSLSGTSEANEQFF	TRBV27	TRBD2	TRBJ2-1	16	18	25	32
	5	0.00460405	TGTGCCAGCAGTTACTTCATGGGCGGAACCGCCAACGAGCAGTACTTC	CASSYFMGGTANEQYF	TRBV6-5	TRBD1	TRBJ2-7	15	20	24	34
	5	0.00460405	TGTGCCAGCAGCTTAGGAGTCACCAACAATGAGCAGTTCTTC	CASSLGVTNNEQFF	TRBV7-7	.	TRBJ2-1	15	-1	-1	13
	5	0.00460405	TGTGCCAGCAGTCGACTAGCGGGAGACTCCTACAATGAGCAGTTCTTC	CASSRLAGDSYNEQFF	TRBV12-3	TRBD2	TRBJ2-1	11	13	24	26
	5	0.00460405	TGTGCCAGCAACTGGGGTAGCCCCCTATACAATGAGCAGTTCTTC	CASNWGSPLYNEQFF	TRBV6-2	TRBD1	TRBJ2-1	9	19	25	27
	5	0.00460405	TGTGCCAGCAGTCAGGCAGATACGCAGTATTTT	CASSQADTQYF	TRBV12-3	.	TRBJ2-3	11	-1	-1	16
	5	0.00460405	TGTGCCAGCAGTTTCAGGGCCTCAGGGTGGGGGGGCAATCAGCCCCAGCATTTT	CASSFRASGWGGNQPQHF	TRBV12-3	TRBD2	TRBJ1-5	13	15	20	34
	5	0.00460405	TGCGCCAGCAGGAAGGAGAACTATGGCTACACCTTC	CASRKENYGYTF	TRBV5-1	.	TRBJ1-2	10	-1	-1	18
	5	0.00460405	TGTGCCAGCAGCCTACGTACAGGGGGGCTAGCGGGACCCTCCTACGAGCAGTACTTC	CASSLRTGGLAGPSYEQYF	TRBV12-3	TRBD2	TRBJ2-7	10	23	35	38
	5	0.00460405	TGTGCCAGCAGTTTAGTTGGGGGCGAGACCCAGTACTTC	CASSLVGGETQYF	TRBV12-3	TRBD1	TRBJ2-5	15	18	23	24
	5	0.00460405	TGCAGCGCTGAGTTTTCCTACGAGCAGTACTTC	CSAEFSYEQYF	TRBV29-1	.	TRBJ2-7	10	-1	-1	15
	5	0.00460405	TGTGCCCAAGCCGGCGGAACTAATGAAAAACTGTTTTTT	CAQAGGTNEKLFF	TRBV30	.	TRBJ1-4	5	-1	-1	17
	5	0.00460405	TGCGCCAGCAGCCAGAGGACAGGTCGGACCTACGAGCAGTACTTC	CASSQRTGRTYEQYF	TRBV4-1	TRBD1	TRBJ2-7	13	16	22	28
	4	0.00368324	TGCAGTGCTTCTCCCACTAGTTACAATGAGCAGTTCTTC	CSASPTSYNEQFF	TRBV20-1	TRBD2	TRBJ2-1	8	10	20	21
	4	0.00368324	TGTGCCAGCAGTTTAGTGCTGGGCACCGGGGAGCTGTTTTTT	CASSLVLGTGELFF	TRBV6-2	.	TRBJ2-2	12	-1	-1	23
	4	0.00368324	TGCAGTGCTCAACAGGCCGAGCGCGGTGCTTTCTTT	CSAQQAERGAFF	TRBV20-1	TRBD1	TRBJ1-1	8	11	15	27
	4	0.00368324	TGCAGCGTTGAGGATATAGGTAGCCCGCCTTACGAGCAGTACTTC	CSVEDIGSPPYEQYF	TRBV29-1	TRBD2	TRBJ2-7	14	23	27	30
	4	0.00368324	TGTGCCAGCAGCTCGGAAGGACTAGCGGGAGCCTACGAGCAGTACTTC	CASSSEGLAGAYEQYF	TRBV5-4	TRBD2	TRBJ2-7	12	18	30	31
	4	0.00368324	TGTGCCAGCAGTTTATGGACAGGGGGCTTAAACACTGAAGCTTTCTTT	CASSLWTGGLNTEAFF	TRBV28	TRBD1	TRBJ1-1	16	17	26	30
	4	0.00368324	TGCGCCAGCAGTCAAGCAAATGAGCAGTTCTTC	CASSQANEQFF	TRBV5-1	.	TRBJ2-1	10	-1	-1	18
	4	0.00368324	TGTGCCAGCACCACCGGGATATCCTACGAGCAGTACTTC	CASTTGISYEQYF	TRBV6-6	TRBD1	TRBJ2-7	9	13	18	21
	4	0.00368324	TGTGCCAGCAGTCCCGACACCGGGGAGCTGTTTTTT	CASSPDTGELFF	TRBV28	.	TRBJ2-2	11	-1	-1	16
	4	0.00368324	TGTGCCAAGACTAGCGGGAGGGGACATGAGCAGTTCTTC	CAKTSGRGHEQFF	TRBV30	TRBD2	TRBJ2-1	5	8	21	25
	4	0.00368324	TGTGCCAGCAGTTTCGTAACCTACGAGCAGTACTTC	CASSFVTYEQYF	TRBV12-3	.	TRBJ2-7	13	-1	-1	19
	4	0.00368324	TGTGCCAGCAGTTTAGCCCCAGGACCGAGCAATCAGCCCCAGCATTTT	CASSLAPGPSNQPQHF	TRBV12-3	.	TRBJ1-5	16	-1	-1	27
	4	0.00368324	TGTGCCAGCAGCATCGGGACAGGGGGCTTCGAGCAGTACTTC	CASSIGTGGFEQYF	TRBV2	TRBD1	TRBJ2-7	10	14	26	29
	4	0.00368324	TGTGCCAGCAGCTCGGATGGGAGAGAGTTTGAGCAGTTCTTC	CASSSDGREFEQFF	TRBV11-2	TRBD2	TRBJ2-1	12	18	22	29
	4	0.00368324	TGTGCCAGTAGTATAACGGGGAGATGGACTGAAGCTTTCTTT	CASSITGRWTEAFF	TRBV19	TRBD2	TRBJ1-1	14	18	22	27
	4	0.00368324	TGCGCCAGCAGTTCGACAGCGACCTCCTACAATGAGCAGTTCTTC	CASSSTATSYNEQFF	TRBV10-2	TRBD1	TRBJ2-1	11	14	18	23
	3	0.00276243	TGTGCCACCAGCAGAGGACCGGAGACCCAGTACTTC	CATSRGPETQYF	TRBV15	.	TRBJ2-5	15	-1	-1	21
	3	0.00276243	TGCAGTGCTGCCGGGTCCAGCCGGGAATACGAGCAGTACTTC	CSAAGSSREYEQYF	TRBV20-1	TRBD1	TRBJ2-7	8	20	25	27
	3	0.00276243	TGCAGCGTTGAAATCGGTGGGGGCACTGAAGCTTTCTTT	CSVEIGGGTEAFF	TRBV29-1	TRBD1	TRBJ1-1	11	18	22	23
	3	0.00276243	TGTGCCACCAGCCGGGTGCAACAGCCCCAGCATTTT	CATSRVQQPQHF	TRBV15	.	TRBJ1-5	11	-1	-1	21
	3	0.00276243	TGTGCCAGCAGCCATCAGGGGGCCCACTATGGCTACACCTTC	CASSHQGAHYGYTF	TRBV5-4	TRBD1	TRBJ1-2	11	15	22	25
	3	0.00276243	TGTGCCAGCTCACCACTCGTGGTATTCCACAGGCTGGGTGGCTACACCTTC	CASSPLVVFHRLGGYTF	TRBV18	TRBD1	TRBJ1-2	22	28	32	38
	3	0.00276243	TGTGCCAGCAGCGTCGGGGGGAGTAGTGAAGCTTTCTTT	CASSVGGSSEAFF	TRBV9	TRBD1	TRBJ1-1	13	15	19	26
	3	0.00276243	TGCAGTGCTTATGAGGGGCAGGTAACTGAAGCTTTCTTT	CSAYEGQVTEAFF	TRBV20-1	TRBD1	TRBJ1-1	8	13	17	24
	3	0.00276243	TGTGCCAGCAGCCCCCTTTTGGACAGCTTTACCGGGGAGCTGTTTTTT	CASSPLLDSFTGELFF	TRBV12-3	TRBD1	TRBJ2-2	10	11	16	30
	3	0.00276243	TGTGCCAGCAGCTCCTCTGGGGGGCCGTACCAAGAGACCCAGTACTTC	CASSSSGGPYQETQYF	TRBV11-2	TRBD1	TRBJ2-5	12	19	24	26
	3	0.00276243	TGTGCCAGCAGAATCTCCTACAATGAGCAGTTCTTC	CASRISYNEQFF	TRBV12-3	.	TRBJ2-1	10	-1	-1	14
	3	0.00276243	TGTGCCAGCAGTTTGTTTGGGGGCGACGGCTACACCTTC	CASSLFGGDGYTF	TRBV12-3	TRBD1	TRBJ1-2	13	18	24	27
	3	0.00276243	TGTGCCAGCAGCAGGGACAGGGGGCGTCACGAGCAGTACTTC	CASSRDRGRHEQYF	TRBV5-6	TRBD1	TRBJ2-7	11	13	25	28
	3	0.00276243	TGTGCCAGTCCTCCGCAGGTTGAGGGTTTGGTAAACACTGAAGCTTTCTTT	CASPPQVEGLVNTEAFF	TRBV27	TRBD2	TRBJ1-1	7	9	13	33
	3	0.00276243	TGCGCCAGCAGCTTAGCGACTAGCGGCACCGGGGAGCTGTTTTTT	CASSLATSGTGELFF	TRBV5-1	TRBD2	TRBJ2-2	13	17	25	26
	3	0.00276243	TGCAGTGCCCGACTAGCGGGAGTAGGTAATGAGCAGTTCTTC	CSARLAGVGNEQFF	TRBV20-1	TRBD2	TRBJ2-1	7	10	21	27
	3	0.00276243	TGTGCCAGCAGCTTAGTCCCAAGGCGGAGCGGTGGTGAGCAGTTCTTC	CASSLVPRRSGGEQFF	TRBV11-2	TRBD2	TRBJ2-1	15	27	31	35
	2	0.00184162	TGTGCCAGCACGCCAGGGTCCTACCAAGAGACCCAGTACTTC	CASTPGSYQETQYF	TRBV25-1	TRBD1	TRBJ2-5	9	13	17	21
	2	0.00184162	TGTGCCAGCAGTGCCTCGGGGGCGGCTAATGAAAAACTGTTTTTT	CASSASGAANEKLFF	TRBV28	TRBD1	TRBJ1-4	11	17	23	25
	2	0.00184162	TGTGCCAGTAGTCTCGGGGGTAGTACCAATCAGCCCCAGCATTTT	CASSLGGSTNQPQHF	TRBV19	TRBD1	TRBJ1-5	11	15	19	26
	2	0.00184162	TGCAGCGTTGTAGATGGCTACACCTTC	CSVVDGYTF	TRBV29-1	.	TRBJ1-2	14	-1	-1	13
	2	0.00184162	TGTGCCAGCAGTAGACTAGCGGGAGGAAGCACAGATACGCAGTATTTT	CASSRLAGGSTDTQYF	TRBV27	TRBD2	TRBJ2-3	11	13	25	27
	2	0.00184162	TGTGCCAGCAGTTTATATTATGGCTACACCTTC	CASSLYYGYTF	TRBV28	.	TRBJ1-2	15	-1	-1	18
	2	0.00184162	TGTGCCAGCAGCCCGCCTCAGACCTCCGGGACAGGGGGAAGTGGCTACACCTTC	CASSPPQTSGTGGSGYTF	TRBV7-8	TRBD1	TRBJ1-2	11	25	37	41
	2	0.00184162	TGTGCCAGCAGTGCCCACGGAGGGTCGACAGGCACAGATACGCAGTATTTT	CASSAHGGSTGTDTQYF	TRBV27	TRBD2	TRBJ2-3	11	18	23	31
	2	0.00184162	TGCAGTGCTAGGGGAAGGATCGAGCAGTACTTC	CSARGRIEQYF	TRBV20-1	.	TRBJ2-7	10	-1	-1	20
	2	0.00184162	TGTGCCAGCAGCTTGCGGAGTGGGATCCCAGATACGCAGTATTTT	CASSLRSGIPDTQYF	TRBV5-6	.	TRBJ2-3	14	-1	-1	28
	2	0.00184162	TGTGCCAGCAGTCTCCGTCCCGCAGGCCCCTTGAACACTGAAGCTTTCTTT	CASSLRPAGPLNTEAFF	TRBV6-1	TRBD1	TRBJ1-1	11	16	21	31
	2	0.00184162	TGTGCCAGCAGTTTTGTCCCCCTAGGGGAGCAGTACTTC	CASSFVPLGEQYF	TRBV27	TRBD1	TRBJ2-7	13	17	22	27
	2	0.00184162	TGCAGCGTTGAAAATAGAAGGGGCGGCACAGATACGCAGTATTTT	CSVENRRGGTDTQYF	TRBV29-1	TRBD1	TRBJ2-3	11	19	24	25
	2	0.00184162	TGTGCCAGCAGCTTAGGGGGAGCACTACCATCCCGGGAGACCCAGTACTTC	CASSLGGALPSRETQYF	TRBV7-6	TRBD1	TRBJ2-5	15	30	35	36
	2	0.00184162	TGTGCCAGCAGCCGCTACCAGGGAAGTAGCAATCAGCCCCAGCATTTT	CASSRYQGSSNQPQHF	TRBV28	TRBD2	TRBJ1-5	10	11	16	26
	2	0.00184162	TGTGCCAGCAGTTTCGGGACAAGGAATGAAAAACTGTTTTTT	CASSFGTRNEKLFF	TRBV28	TRBD1	TRBJ1-4	13	14	20	24
	2	0.00184162	TGTGCCAGCTCTCCCGTCGGGAGGGCTTTCTTT	CASSPVGRAFF	TRBV18	TRBD2	TRBJ1-1	10	17	23	24
	2	0.00184162	TGTGCCAGCAGTCCCAGTGGAGGGGGCTATGGCTACACCTTC	CASSPSGGGYGYTF	TRBV27	TRBD1	TRBJ1-2	11	20	25	26
	2	0.00184162	TGCGCCAGCAGCTTGGTTCCGGGAGGAGGCACAGATACGCAGTATTTT	CASSLVPGGGTDTQYF	TRBV5-1	TRBD2	TRBJ2-3	15	19	25	28
	2	0.00184162	TGTGCCAGCAGGGGTGGGGGCAGCGATAATTCACCCCTCCACTTT	CASRGGGSDNSPLHF	TRBV2	TRBD1	TRBJ1-6	10	15	20	25
	2	0.00184162	TGTGCCAGCTCACAATCCGGGGACACCTTCAGGTACTTC	CASSQSGDTFRYF	TRBV18	TRBD1	TRBJ2-7	12	15	24	32
	2	0.00184162	TGTGCCAGCAGCTTAGAACGGCTCTACGAGCAGTACTTC	CASSLERLYEQYF	TRBV11-1	.	TRBJ2-7	15	-1	-1	23
	2	0.00184162	TGTGCCACCAGTGACGCGACCGGATCTGGTAGGGAGACTGAAGCTTTCTTT	CATSDATGSGRETEAFF	TRBV24-1	TRBD2	TRBJ1-1	13	31	35	36
	2	0.00184162	TGTGCCAGCAGCCAAGACCCTGACCGGACTAGCGGGAGGCTACAGTTCTTC	CASSQDPDRTSGRLQFF	TRBV3-1	TRBD2	TRBJ2-1	16	25	38	42
	2	0.00184162	TGTGCCAGCAGTCCCCCCCGGACTAGCGGGATCAACGAGCAGTACTTC	CASSPPRTSGINEQYF	TRBV27	TRBD2	TRBJ2-7	11	15	30	34
	2	0.00184162	TGCGCCAGCAGCTTGGCAGGCGGAGGGGGGTACAATGAGCAGTTCTTC	CASSLAGGGGYNEQFF	TRBV5-1	TRBD1	TRBJ2-1	16	23	28	30
	2	0.00184162	TGTGCCAGCAGCCACGACAGGGGGGCCTACAATGAGCAGTTCTTC	CASSHDRGAYNEQFF	TRBV4-2	TRBD1	TRBJ2-1	13	15	23	25
	2	0.00184162	TGTGCCAGCAGTTACATGACAAGCTACGAGCAGTACTTC	CASSYMTSYEQYF	TRBV6-2	.	TRBJ2-7	14	-1	-1	23
	2	0.00184162	TGTGCCAGCAGTCTCTTAGGACAGCCCACCGGGGAGCTGTTTTTT	CASSLLGQPTGELFF	TRBV27	TRBD1	TRBJ2-2	11	18	23	26
	2	0.00184162	TGCGCCAGCTCACCGGGACAGGGGGCGATCGAGCAGTACTTC	CASSPGQGAIEQYF	TRBV5-1	TRBD1	TRBJ2-7	8	12	26	29
	2	0.00184162	TGCAGTGCGGAACCCCGCTCCTACAATGAGCAGTTCTTC	CSAEPRSYNEQFF	TRBV20-1	.	TRBJ2-1	7	-1	-1	16
	2	0.00184162	TGTGCCACCCGTGGCGGGAGGATCACAGATACGCAGTATTTT	CATRGGRITDTQYF	TRBV12-3	TRBD2	TRBJ2-3	6	13	20	23
	2	0.00184162	TGTGCCAGCAGCCCGAGTCCCCCGCCGGGCCTTGAGCAGTACTTC	CASSPSPPPGLEQYF	TRBV11-2	TRBD2	TRBJ2-7	11	15	20	33
	2	0.00184162	TGTGCCAGCAACGAACAGGGCTACGAGCAGTACTTC	CASNEQGYEQYF	TRBV7-9	TRBD1	TRBJ2-7	9	14	19	20
	2	0.00184162	TGTGCCAGCAGCTTGGCCGGGACCCTGTACAATGAGCAGTTCTTC	CASSLAGTLYNEQFF	TRBV5-6	TRBD1	TRBJ2-1	17	22	26	27
	2	0.00184162	TGTGCCAGCATTTCAGGGCTCGAGCAGTACTTC	CASISGLEQYF	TRBV28	TRBD1	TRBJ2-7	9	13	17	20
	2	0.00184162	TGTGCCAGCAGTTTCGAGAGGGGAGAGACCCAGTACTTC	CASSFERGETQYF	TRBV6-6	TRBD1	TRBJ2-5	12	18	22	23
	2	0.00184162	TGTGCCAGTAGTATCGGCGGGAAGACCTACAATGAGCAGTTCTTC	CASSIGGKTYNEQFF	TRBV19	TRBD2	TRBJ2-1	13	16	21	25
	2	0.00184162	TGTGCCAGTTCCCCTGGGACAGTCAATCAGCCCCAGCATTTT	CASSPGTVNQPQHF	TRBV12-3	TRBD1	TRBJ1-5	7	15	21	23
	2	0.00184162	TGTGCCAGCAGTGTATCCGCCAACACTGAAGCTTTCTTT	CASSVSANTEAFF	TRBV2	.	TRBJ1-1	12	-1	-1	21
	2	0.00184162	TGCAGTGCTAGAAAGGGACAGGGCCACAATGAGCAGTTCTTC	CSARKGQGHNEQFF	TRBV20-1	TRBD1	TRBJ2-1	11	14	22	25
	2	0.00184162	TGCAGTGCCCGGGGGTTCTCCTACAATGAGCAGTTCTTC	CSARGFSYNEQFF	TRBV20-1	TRBD1	TRBJ2-1	7	8	12	17
	2	0.00184162	TGTGCCAGCAGCCATCTGGACAGGGGGAACACTGAAGCTTTCTTT	CASSHLDRGNTEAFF	TRBV5-8	TRBD1	TRBJ1-1	11	17	25	26
	2	0.00184162	TGCGCCAGCAGCTTGGGGGGGTCATCGAACACCGGGGAGCTGTTTTTT	CASSLGGSSNTGELFF	TRBV5-1	TRBD1	TRBJ2-2	15	16	20	25
	2	0.00184162	TGCGCCAGCAGCTGGGACAGGGTTTATTACGAGCAGTACTTC	CASSWDRVYYEQYF	TRBV5-1	TRBD1	TRBJ2-7	12	13	21	27
	2	0.00184162	TGCAGTGCTCGTGGGGGTGGGGAGACCCAGTACTTC	CSARGGGETQYF	TRBV20-1	TRBD1	TRBJ2-5	8	12	16	21
	2	0.00184162	TGCGCCAGCAGCTTGGTTGGGACTGATGTCCTCGAGCAGTACTTC	CASSLVGTDVLEQYF	TRBV5-1	TRBD2	TRBJ2-7	15	18	23	32
	2	0.00184162	TGTGCCAGTAGAACGTATATGCAGGGACTGAACACTGAAGCTTTCTTT	CASRTYMQGLNTEAFF	TRBV19	TRBD1	TRBJ1-1	10	23	27	28
	2	0.00184162	TGTGCCAGCAGTTGGGGCACAGGGGTAGCAGAGACCCAGTACTTC	CASSWGTGVAETQYF	TRBV27	TRBD1	TRBJ2-5	12	18	24	29
	2	0.00184162	TGTGCCAGCAGTGTGGGGACAGGCCGAGGCTACACCTTC	CASSVGTGRGYTF	TRBV12-3	TRBD1	TRBJ1-2	11	15	22	27
	2	0.00184162	TGTGCCAGCAGGCAGGACGGCGAGCAGTACTTC	CASRQDGEQYF	TRBV12-3	.	TRBJ2-7	10	-1	-1	20
	2	0.00184162	TGTGCCAGCAGGGACACGTACGAGCAGTACTTC	CASRDTYEQYF	TRBV6-2	TRBD1	TRBJ2-7	10	11	15	18
	2	0.00184162	TGTGCCAGCAGTTTTACACTAGAGGGGGGTTTATATACGCAGTATTTT	CASSFTLEGGLYTQYF	TRBV6-5	TRBD1	TRBJ2-3	12	22	27	34
	2	0.00184162	TGCGCCAGCAGCTCACAGGGGGCGAGGACTGAAGCTTTCTTT	CASSSQGARTEAFF	TRBV5-1	TRBD1	TRBJ1-1	12	14	23	27
	2	0.00184162	TGCGCCAGCAGCTCGACCCCCGGGACTAGGGTCTACGAGCAGTACTTC	CASSSTPGTRVYEQYF	TRBV5-1	TRBD2	TRBJ2-7	12	18	28	32
	2	0.00184162	TGTGCCACCTCTTTGCGTGAGGGGAATGAGCAGTTCTTC	CATSLREGNEQFF	TRBV28	TRBD2	TRBJ2-1	6	14	22	24
	2	0.00184162	TGTGCCTGGACCCGGGACGGGGACTATGGCTACACCTTC	CAWTRDGDYGYTF	TRBV30	TRBD1	TRBJ1-2	9	10	21	22
	2	0.00184162	TGTGCCAGCAGCACCGGGCTAGCGAGAGATACGCAGTATTTT	CASSTGLARDTQYF	TRBV4-2	.	TRBJ2-3	11	-1	-1	17
	2	0.00184162	TGTGCCAGCAGTGAATTCGGGGGACACACTGAAGCTTTCTTT	CASSEFGGHTEAFF	TRBV25-1	TRBD1	TRBJ1-1	15	20	24	25
	1	0.00092081	TGTGCCAGCAGTTGGACCGGGACTAGGTACGAGCAGTACTTC	CASSWTGTRYEQYF	TRBV27	TRBD2	TRBJ2-7	12	16	25	27
	1	0.00092081	TGTGCCAGCAGTCTCCTGGGCGGAACAACCTACAATGAGCAGTTCTTC	CASSLLGGTTYNEQFF	TRBV28	TRBD1	TRBJ2-1	11	17	21	28
	1	0.00092081	TGTGCCAGCAGCCCCTCGACTAGCGGGAGGTGGTTTAGCACAGATACGCAGTATTTT	CASSPSTSGRWFSTDTQYF	TRBV7-2	TRBD2	TRBJ2-3	11	17	29	35
	1	0.00092081	TGCAGCGTACCTCGGGGGAGCGGGAGGGCCGATGAGCAGTTCTTC	CSVPRGSGRADEQFF	TRBV29-1	TRBD2	TRBJ2-1	7	18	29	31
	1	0.00092081	TGTGCCAGCAGCCAAGCCAGCGGGAGGACCACAGATACGCAGTATTTT	CASSQASGRTTDTQYF	TRBV3-1	TRBD2	TRBJ2-3	15	18	26	29
	1	0.00092081	TGTGCCAGCAGTCTGGGGTTTTACGAGCAGTACTTC	CASSLGFYEQYF	TRBV7-2	.	TRBJ2-7	10	-1	-1	21
	1	0.00092081	TGCAGCGCCTGGGACAGGGTGATCTCGGGCTACACCTTC	CSAWDRVISGYTF	TRBV20-1	TRBD1	TRBJ1-2	4	10	18	27
	1	0.00092081	TGTGCCAGCTCACCGGAACAGGTTAATGAAAAACTGTTTTTT	CASSPEQVNEKLFF	TRBV18	TRBD1	TRBJ1-4	13	17	21	23
	1	0.00092081	TGTGCCAGCGGGTTAGCAGGCAGCCAGTTCTTC	CASGLAGSQFF	TRBV6-1	.	TRBJ2-1	8	-1	-1	24
	1	0.00092081	TGTGCCAGCAGCGGATGGAGCTCCTACAATGAGCAGTTCTTC	CASSGWSSYNEQFF	TRBV7-9	.	TRBJ2-1	11	-1	-1	16
	1	0.00092081	TGTGCCAGCAGTTACAGTTGGGCAACTACCGACAAGAACACTGAAGCTTTCTTT	CASSYSWATTDKNTEAFF	TRBV6-2	.	TRBJ1-1	14	-1	-1	35
	1	0.00092081	TGTGCCAGCAGGCAGGGGTCCGCGAACACTGAAGCTTTCTTT	CASRQGSANTEAFF	TRBV5-6	TRBD1	TRBJ1-1	10	12	17	23
	1	0.00092081	TGCGCCAGCAATACCGGGACATCAGAGACCCAGTACTTC	CASNTGTSETQYF	TRBV10-2	TRBD1	TRBJ2-5	9	13	20	23
	1	0.00092081	TGTGCCAGCTCACCAGGGCAATCGAGGAATGAGCAGTTCTTC	CASSPGQSRNEQFF	TRBV18	.	TRBJ2-1	14	-1	-1	27
	1	0.00092081	TGCGCCAGCAGCTTGGAGACAGGGGAGACCCAGTACTTC	CASSLETGETQYF	TRBV5-1	TRBD1	TRBJ2-5	15	17	23	24
	1	0.00092081	TGTGCCAGCAGCCCGCGGTTGAGCCGCAATGAGCAGTTCTTC	CASSPRLSRNEQFF	TRBV13	.	TRBJ2-1	11	-1	-1	26
	1	0.00092081	TGTGCCACCGGCATGGGGGACAATGAGCAGTTCTTC	CATGMGDNEQFF	TRBV24-1	TRBD1	TRBJ2-1	8	14	18	19
	1	0.00092081	TGTGCCAGCAGGGGCGTGGACAATGAGCAGTTCTTC	CASRGVDNEQFF	TRBV9	TRBD1	TRBJ2-1	10	11	15	19
	1	0.00092081	TGTGCCTGGAAAGGCCAGGCCGGGGGCTACACCTTC	CAWKGQAGGYTF	TRBV30	TRBD1	TRBJ1-2	9	19	23	24
	1	0.00092081	TGTGCCAGCAGTTCAAGGAGGGAGGGCCCTCGTGGTGGGGCCAACGTCCTGACTTTC	CASSSRREGPRGGANVLTF	TRBV12-3	TRBD2	TRBJ2-6	12	19	30	35
	1	0.00092081	TGCAGTGCTAGTAGTCTAGCGGCCAGTCATGAGCAGTTCTTC	CSASSLAASHEQFF	TRBV20-1	TRBD2	TRBJ2-1	10	15	21	28
	1	0.00092081	TGTGCCAGCAGCTTACCAGGGGGCCTCTATGGCTACACCTTC	CASSLPGGLYGYTF	TRBV7-9	TRBD1	TRBJ1-2	14	16	23	26
	1	0.00092081	TGTGCCAGCAGCCAAATAACTAGCGGCGAGCAGTACTTC	CASSQITSGEQYF	TRBV3-1	TRBD2	TRBJ2-7	14	18	25	26
	1	0.00092081	TGCGCCAGCACTAACGGGACTGCTAGCGGCGAGCAGTACTTC	CASTNGTASGEQYF	TRBV5-1	TRBD2	TRBJ2-7	9	14	20	29
	1	0.00092081	TGCGCCAGCAGCGACGCTAGGGGTGACTATGGCTACACCTTC	CASSDARGDYGYTF	TRBV5-1	TRBD2	TRBJ1-2	11	14	19	25
	1	0.00092081	TGTGCCAGCAGCTTTCGGCAGGCCTACGAGCAGTACTTC	CASSFRQAYEQYF	TRBV7-9	.	TRBJ2-7	13	-1	-1	22
	1	0.00092081	TGTGCCAGCAGCTTTTTATACGAGCAGTACTTC	CASSFLYEQYF	TRBV5-5	.	TRBJ2-7	13	-1	-1	18
	1	0.00092081	TGTGCCAGTAGTATAGACCCGGGTCAGCAGCAGTTCTTC	CASSIDPGQQQFF	TRBV19	TRBD1	TRBJ2-1	16	17	26	28
	1	0.00092081	TGTGCCAGCTCACCAGGGCAGGCTATCTCCTCTGGAAACACCATATATTTT	CASSPGQAISSGNTIYF	TRBV18	.	TRBJ1-3	14	-1	-1	29
	1	0.00092081	TGCAGCGTTGCCAGGGTCGAGCGAGAGACCCAGTACTTC	CSVARVERETQYF	TRBV29-1	TRBD1	TRBJ2-5	9	11	15	23
	1	0.00092081	TGTGCCAGCAGCTCAGAGAGCTCCTATAATTCACCCCTCCACTTT	CASSSESSYNSPLHF	TRBV11-2	.	TRBJ1-6	16	-1	-1	17
	1	0.00092081	TGTGCCAGCAGCCAGCCTAATACACCGCTCTCTGGAAACACCATATATTTT	CASSQPNTPLSGNTIYF	TRBV4-2	TRBD2	TRBJ1-3	13	24	28	29
	1	0.00092081	TGTGCCAGCAGTACAGATCTGAACACTGAAGCTTTCTTT	CASSTDLNTEAFF	TRBV2	.	TRBJ1-1	11	-1	-1	19
	1	0.00092081	TGTGCCAGCAGCCAAACGGCGGGAGCCCCCTCCGAGCAGTACTTC	CASSQTAGAPSEQYF	TRBV11-2	TRBD2	TRBJ2-7	11	18	24	28
	1	0.00092081	TGTGCCAGCAGTTTAATGGGACAGGGTTACGACGAGCAGTACTTC	CASSLMGQGYDEQYF	TRBV27	TRBD1	TRBJ2-7	14	17	25	31
	1	0.00092081	TGTGCCAGCAGCCAACTCACGGGAATCGGCCGCGGCTACACCTTC	CASSQLTGIGRGYTF	TRBV14	TRBD1	TRBJ1-2	14	19	23	33
	1	0.00092081	TGTGCCAGCAGTAATCGACAGGGTTTAGAGACCCAGTACTTC	CASSNRQGLETQYF	TRBV6-6	TRBD1	TRBJ2-5	11	16	22	26
	1	0.00092081	TGCAGTGCCTACCCCCGGGACTTCAATTACAATGAGCAGTTCTTC	CSAYPRDFNYNEQFF	TRBV20-1	TRBD2	TRBJ2-1	7	13	21	27
	1	0.00092081	TGTGCCAGCAGCTTAGCCAGTTCCTATGGCTACACCTTC	CASSLASSYGYTF	TRBV7-2	.	TRBJ1-2	16	-1	-1	23
	1	0.00092081	TGTGCCAGCAGTTACACCCTGGGGGCCACCGGTCAAGCTTTCTTT	CASSYTLGATGQAFF	TRBV6-5	TRBD1	TRBJ1-1	14	20	25	34
	1	0.00092081	TGCGCCAGCAGCTTCAGACGGGAGGTTAGCTACAATGAGCAGTTCTTC	CASSFRREVSYNEQFF	TRBV5-1	TRBD2	TRBJ2-1	13	18	24	29
	1	0.00092081	TGTGCCAGCAGTTTAGAGGCAGTGCGACAGCCCCAGCATTTT	CASSLEAVRQPQHF	TRBV12-3	.	TRBJ1-5	15	-1	-1	27
	1	0.00092081	TGCGCCAGCAGCCGTGGACCGTCCCAGAACACTGAAGCTTTCTTT	CASSRGPSQNTEAFF	TRBV5-1	TRBD1	TRBJ1-1	11	20	24	26
	1	0.00092081	TGTGCCAGCAGGGAGGAGCTCATTGATAATTCACCCCTCCACTTT	CASREELIDNSPLHF	TRBV27	TRBD2	TRBJ1-6	10	11	15	25
	1	0.00092081	TGTGCCAGCAGTGTTAACAAGGGGACAGTTCTCAAGAAGCCCCAGCATTTT	CASSVNKGTVLKKPQHF	TRBV28	TRBD1	TRBJ1-5	11	21	27	37
	1	0.00092081	TGCAGTGCTAGACTAGCGGGAGGGCAAGAGACCCAGTACTTC	CSARLAGGQETQYF	TRBV20-1	TRBD2	TRBJ2-5	11	12	23	24
	1	0.00092081	TGTGCCACCAGTGACCCATTAAGCTCCTACAATGAGCAGTTCTTC	CATSDPLSSYNEQFF	TRBV24-1	.	TRBJ2-1	13	-1	-1	21
	1	0.00092081	TGTGCCAGTAAGAGACGCTATGGAAACACCATATATTTT	CASKRRYGNTIYF	TRBV19	.	TRBJ1-3	9	-1	-1	16
	1	0.00092081	TGTGCCAGCAGCGGACTAGCGGGAGGGGCAGATACGCAGTATTTT	CASSGLAGGADTQYF	TRBV2	TRBD2	TRBJ2-3	10	12	26	28
	1	0.00092081	TGTGCCAGCAGCCCGAGGGACAGGGGGGTCTACGAGCAGTACTTC	CASSPRDRGVYEQYF	TRBV4-2	TRBD1	TRBJ2-7	12	16	26	29
	1	0.00092081	TGCAGCGTTCTAAGGACAGCGCAACTGAACACTGAAGCTTTCTTT	CSVLRTAQLNTEAFF	TRBV29-1	TRBD1	TRBJ1-1	8	13	18	25
	1	0.00092081	TGTGCCAGCAGAGGACAGGGGGAGGGCAAAAACATTCAGTACTTC	CASRGQGEGKNIQYF	TRBV6-6	TRBD1	TRBJ2-4	10	12	21	26
	1	0.00092081	TGTGCCAGCAGCCCTGGCGGGAGGTTCGGCACTGAAGCTTTCTTT	CASSPGGRFGTEAFF	TRBV7-2	TRBD2	TRBJ1-1	11	16	23	29
	1	0.00092081	TGCGCCAGCAGCCCTAGCGTTACCTCCTACGAGCAGTACTTC	CASSPSVTSYEQYF	TRBV5-1	TRBD2	TRBJ2-7	11	13	18	23
	1	0.00092081	TGTGCCAGCAGCGTAGACGAGGGGACTTACGAGCAGTACTTC	CASSVDEGTYEQYF	TRBV9	TRBD2	TRBJ2-7	15	21	26	27
	1	0.00092081	TGTGCCAGCAGCTTAGCGGCACCCTCCTCCTACAATGAGCAGTTCTTC	CASSLAAPSSYNEQFF	TRBV7-2	TRBD2	TRBJ2-1	17	21	25	26
	1	0.00092081	TGTGCCTCCCGGGACAGCTCCTACGAGCAGTACTTC	CASRDSSYEQYF	TRBV30	TRBD1	TRBJ2-7	6	7	14	15
	1	0.00092081	TGTGCCAGCAGGAGACTAGCGGGAGTGACCGGGGAGCTGTTTTTT	CASRRLAGVTGELFF	TRBV2	TRBD2	TRBJ2-2	10	13	24	27
	1	0.00092081	TGTGCCAGCAGTGAAGACAGTTGGAACTCCTACAATGAGCAGTTCTTC	CASSEDSWNSYNEQFF	TRBV6-1	.	TRBJ2-1	15	-1	-1	22
	1	0.00092081	TGCGCCAGCAGCTTGGATATGAACACTGAAGCTTTCTTT	CASSLDMNTEAFF	TRBV5-1	.	TRBJ1-1	15	-1	-1	18
	1	0.00092081	TGCGCCAGCAGCTTGGGGAACACCATATATTTT	CASSLGNTIYF	TRBV5-1	.	TRBJ1-3	15	-1	-1	18
	1	0.00092081	TGTGCCAGCAGCTTAGACGGGGAAGGCAATGAGCAGTTCTTC	CASSLDGEGNEQFF	TRBV11-3	.	TRBJ2-1	16	-1	-1	26
	1	0.00092081	TGTGCCAGTAGTATTGGAAGCCCCGCAGAGACCCAGTACTTC	CASSIGSPAETQYF	TRBV19	TRBD1	TRBJ2-5	13	19	23	26
	1	0.00092081	TGCGCCAGCAGTGGTGAGCCTGATCAGCCCCAGCATTTT	CASSGEPDQPQHF	TRBV5-1	.	TRBJ1-5	10	-1	-1	22
	1	0.00092081	TGCGCCAGCAGCCAAGTACCCAGAGGGACGCAGTATTTT	CASSQVPRGTQYF	TRBV4-3	TRBD2	TRBJ2-3	15	22	26	27
	1	0.00092081	TGTGCCAGCAGTTACTCGCCGGACACCTCCTACAATGAGCAGTTCTTC	CASSYSPDTSYNEQFF	TRBV6-6	TRBD1	TRBJ2-1	17	20	24	26
	1	0.00092081	TGTGCCAGCATCTCGGGCGGAGCCAACTATGGCTACACCTTC	CASISGGANYGYTF	TRBV28	TRBD1	TRBJ1-2	9	14	18	20
	1	0.00092081	TGCAGTGCTAGAGATTGGGGTCTACCCTACGAGCAGTACTTC	CSARDWGLPYEQYF	TRBV20-1	.	TRBJ2-7	14	-1	-1	25
	1	0.00092081	TGCAGTGCTAGATTCCCTGGTGGCTACACCTTC	CSARFPGGYTF	TRBV20-1	TRBD1	TRBJ1-2	11	14	18	20
	1	0.00092081	TGTGCCAGCACGGAAGCGGGAGCTTTCTACAATGAGCAGTTCTTC	CASTEAGAFYNEQFF	TRBV2	.	TRBJ2-1	17	-1	-1	26
	1	0.00092081	TGCGCCAGCAGGTTGGACGGCTCCCTATCCTACAATGAGCAGTTCTTC	CASRLDGSLSYNEQFF	TRBV5-1	TRBD2	TRBJ2-1	15	20	24	27
	1	0.00092081	TGTGCCTGGACCCTTAGCGGGACCGGGGAGCTGTTTTTT	CAWTLSGTGELFF	TRBV30	TRBD2	TRBJ2-2	9	14	20	21
	1	0.00092081	TGTGCCAGCAGCCCCGACAGGACCTATGAAGCTTTCTTT	CASSPDRTYEAFF	TRBV7-2	TRBD1	TRBJ1-1	11	15	20	26
	1	0.00092081	TGTGCCAGCAGCTTAGGGGACAGGGGGCGCACCGGGGAGCTGTTTTTT	CASSLGDRGRTGELFF	TRBV7-9	TRBD1	TRBJ2-2	15	16	28	29
	1	0.00092081	TGTGCCAGCAGGGTGGGCCCAGGGTCACCCCTCCACTTT	CASRVGPGSPLHF	TRBV28	TRBD2	TRBJ1-6	10	14	19	24
	1	0.00092081	TGTGCCAGTAGAAACGTGGTGGGCGCGAGGATAACCGGGGAGCTGTTTTTT	CASRNVVGARITGELFF	TRBV19	TRBD1	TRBJ2-2	10	20	25	33
	1	0.00092081	TGTGCCAGCAGTCATCCTTCTGGACAGTCCTACGAGCAGTACTTC	CASSHPSGQSYEQYF	TRBV6-8	TRBD1	TRBJ2-7	11	21	26	27
	1	0.00092081	TGTGCCAGCAGCGTGAGGGATGGAAGCGAAAAACTGTTTTTT	CASSVRDGSEKLFF	TRBV5-6	TRBD2	TRBJ1-4	11	14	18	27
	1	0.00092081	TGTGCCATCAGTGAGGGACAGGCCGACACCGGGGAGCTGTTTTTT	CAISEGQADTGELFF	TRBV10-3	TRBD1	TRBJ2-2	14	15	21	25
	1	0.00092081	TGCGCCAGCAGCCAAGGGGGGTCCGGGGGCGGCACTGAAGCTTTCTTT	CASSQGGSGGGTEAFF	TRBV4-1	TRBD1	TRBJ1-1	15	24	30	32
	1	0.00092081	TGTGCCAGCAGCTTCGGGACGAAACTAGGGGATGAGCAGTTCTTC	CASSFGTKLGDEQFF	TRBV5-5	TRBD1	TRBJ2-1	13	14	19	31
	1	0.00092081	TGTGCCAGCAGTCCCCGGTTGGCAACTGAAGCTTTCTTT	CASSPRLATEAFF	TRBV27	TRBD1	TRBJ1-1	11	13	17	24
	1	0.00092081	TGTGCCACCAGTTTCCCGCGACGGAGAACCTACACTGAAGCTTTCTTT	CATSFPRRRTYTEAFF	TRBV15	TRBD2	TRBJ1-1	10	13	18	31
	1	0.00092081	TGTGCCAGCAAAACGAGGCTAGCGGCCGGGCAGTTCTTC	CASKTRLAAGQFF	TRBV2	TRBD2	TRBJ2-1	9	18	24	29
	1	0.00092081	TGCAGTGCTAGAGAGGTGACAGGGAGCACTGAAGCTTTCTTT	CSAREVTGSTEAFF	TRBV20-1	TRBD1	TRBJ1-1	13	17	23	26
	1	0.00092081	TGTGCCAGCAGCATCTCGGGGGGGGGCACTGAAGCTTTCTTT	CASSISGGGTEAFF	TRBV7-9	TRBD1	TRBJ1-1	11	17	21	26
	1	0.00092081	TGCAGTGCTAGAGACGGTTACGGTTCACCCCTCCACTTT	CSARDGYGSPLHF	TRBV20-1	.	TRBJ1-6	13	-1	-1	23
	1	0.00092081	TGTGCCACCAGTGATCCCCGGGGGGCAGGTCAGCCCCAGCATTTT	CATSDPRGAGQPQHF	TRBV24-1	TRBD1	TRBJ1-5	14	16	21	29
	1	0.00092081	TGCAGCGGCGCCGAGACAGGCTATCGAAACACCATATATTTT	CSGAETGYRNTIYF	TRBV29-1	TRBD1	TRBJ1-3	6	10	19	25
	1	0.00092081	TGCAGTGTCCGTCAGGGGGATCAGCCCCAGCATTTT	CSVRQGDQPQHF	TRBV20-1	TRBD1	TRBJ1-5	6	12	18	19
	1	0.00092081	TGTGCCACCAGTGACCCTGGACAGGGGATGGGGCCCCAGCATTTT	CATSDPGQGMGPQHF	TRBV24-1	TRBD1	TRBJ1-5	13	14	26	32
	1	0.00092081	TGTGCCAGCAGCGGCTGGGGCGCGGAGCTGTTTTTT	CASSGWGAELFF	TRBV7-2	TRBD1	TRBJ2-2	11	16	22	23
	1	0.00092081	TGCGCCAGCAGCGCGCTGACTAGCGGGAGCTACAATGAGCAGTTCTTC	CASSALTSGSYNEQFF	TRBV5-1	TRBD2	TRBJ2-1	11	17	28	29
	1	0.00092081	TGTGCCAGCAGTTACGGGTCGGGAGGGGGCTACAATGAGCAGTTCTTC	CASSYGSGGGYNEQFF	TRBV6-5	TRBD2	TRBJ2-1	14	19	26	29
	1	0.00092081	TGTGCCAGCAGTCAACTGAGACAGGGGTTGGGGAGTGAGCAGTTCTTC	CASSQLRQGLGSEQFF	TRBV12-3	TRBD1	TRBJ2-1	11	19	26	35
	1	0.00092081	TGTGCCAGCAGCGTAGGAGGGAGGAATAGCGAGCAGTACTTC	CASSVGGRNSEQYF	TRBV9	TRBD2	TRBJ2-7	15	18	23	29
	1	0.00092081	TGTGCCATCAGTGAGCTCGGGACTAGCGGGATGAGCTCCTACAATGAGCAGTTCTTC	CAISELGTSGMSSYNEQFF	TRBV10-3	TRBD2	TRBJ2-1	14	17	30	32
	1	0.00092081	TGTGCCAGCAGCCAAGCCGAAGCGGGAGGAGGGGATACGCAGTATTTT	CASSQAEAGGGDTQYF	TRBV4-2	TRBD2	TRBJ2-3	15	20	28	33
	1	0.00092081	TGTGCCTGCTCTTTTGCGCGGGGCTACACCTTC	CACSFARGYTF	TRBV21-1	.	TRBJ1-2	5	-1	-1	21
	1	0.00092081	TGTGCCTGGAGCGGGGATGAGGGCTACGAGCAGTACTTC	CAWSGDEGYEQYF	TRBV30	TRBD2	TRBJ2-7	10	18	22	23
	1	0.00092081	TGCGCCAGCAGCTCGTCGTGGAGGGGGGACTTCTATGGCTACACCTTC	CASSSSWRGDFYGYTF	TRBV5-1	TRBD1	TRBJ1-2	12	21	26	32
	1	0.00092081	TGTGCCAGCAGCCAAGATAGACACAGCTCCTACGAGCAGTACTTC	CASSQDRHSSYEQYF	TRBV3-1	.	TRBJ2-7	17	-1	-1	24
	1	0.00092081	TGTGCCAGTAGTAACAGGGAAGGGGACGAGCAGTACTTC	CASSNREGDEQYF	TRBV19	TRBD1	TRBJ2-7	12	13	18	25
	1	0.00092081	TGTGCCAGCAGCCTGTTAGCGGGAATCGGGGAGCTGTTTTTT	CASSLLAGIGELFF	TRBV3-1	TRBD2	TRBJ2-2	12	16	23	26
	1	0.00092081	TGCAGTGCTAGAGATCAGGACGGGAGGGAGACCCAGTACTTC	CSARDQDGRETQYF	TRBV20-1	TRBD2	TRBJ2-5	15	20	26	27
	1	0.00092081	TGTGCCAGCAGTGAGCAAATGGCCGGGGGCAATGAGCAGTTCTTC	CASSEQMAGGNEQFF	TRBV6-1	TRBD1	TRBJ2-1	13	22	26	29
	1	0.00092081	TGTGCCTGGGGAGGGTCTGGGGCCAACGTCCTGACTTTC	CAWGGSGANVLTF	TRBV30	TRBD2	TRBJ2-6	8	9	14	15
	1	0.00092081	TGTGCCAGCAGTTTGGACATAAACGGCTACACCTTC	CASSLDINGYTF	TRBV2	TRBD1	TRBJ1-2	11	14	18	24
	1	0.00092081	TGTGCCAGCAGCCAGGACAGGGGGCGTTCACCCCTCCACTTT	CASSQDRGRSPLHF	TRBV13	TRBD1	TRBJ1-6	11	14	25	26
	1	0.00092081	TGTGCCAGCAGCCCTTATAGGTGGGGGCGAAATGAGAATGAGCAGTTCTTC	CASSPYRWGRNENEQFF	TRBV7-6	TRBD1	TRBJ2-1	11	22	28	36
	1	0.00092081	TGTGCCAGCAGCGTAGCCGTGTGGGACGAGCAGTACTTC	CASSVAVWDEQYF	TRBV9	.	TRBJ2-7	16	-1	-1	25
	1	0.00092081	TGTGCCAGCAGCTTAGGGTCTGAAGAGACCCAGTACTTC	CASSLGSEETQYF	TRBV11-1	.	TRBJ2-5	15	-1	-1	22
	1	0.00092081	TGCAGTGCGTATGGGGACAGGGACACAGATACGCAGTATTTT	CSAYGDRDTDTQYF	TRBV20-1	TRBD1	TRBJ2-3	7	13	21	23
	1	0.00092081	TGCAGTGCCACAGGGACTAGCGGGCTCAATGAGCAGTTCTTC	CSATGTSGLNEQFF	TRBV20-1	TRBD2	TRBJ2-1	7	12	23	26
	1	0.00092081	TGCGCCAGCAGCAGAATATCCGGGACTAGCAGTAACGAGCAGTACTTC	CASSRISGTSSNEQYF	TRBV5-1	TRBD2	TRBJ2-7	11	19	29	34
	1	0.00092081	TGTGCCAGCAGTGTGGAGGAGCTCGCCTACGAGCAGTACTTC	CASSVEELAYEQYF	TRBV6-1	TRBD2	TRBJ2-7	12	14	18	25
	1	0.00092081	TGTGCCAGCAGCTTGGGCGGACTGAGTCAAGAGACCCAGTACTTC	CASSLGGLSQETQYF	TRBV7-2	TRBD1	TRBJ2-5	13	14	18	27
	1	0.00092081	TGTGCCAGCAGTTTATCGGGAGAGCGCAATCAGCCCCAGCATTTT	CASSLSGERNQPQHF	TRBV12-3	TRBD2	TRBJ1-5	14	16	21	25
	1	0.00092081	TGCAGTGCTAGAGGTTTCGGGCAGGGATCCTACGAGCAGTACTTC	CSARGFGQGSYEQYF	TRBV20-1	TRBD1	TRBJ2-7	12	21	25	27
	1	0.00092081	TGTGCCAGCAGTTTTATCCAGGGTGGGGAGACCCAGTACTTC	CASSFIQGGETQYF	TRBV12-3	TRBD1	TRBJ2-5	13	18	22	27
	1	0.00092081	TGCAGCGTTGAAGATCTTACTAGCGGGAGCTCCTACGAGCAGTACTTC	CSVEDLTSGSSYEQYF	TRBV29-1	TRBD2	TRBJ2-7	17	18	24	25
	1	0.00092081	TGTGCCAGCAGCGTCGGGACGGTGAACACTGAAGCTTTCTTT	CASSVGTVNTEAFF	TRBV5-4	TRBD1	TRBJ1-1	11	14	19	22
	1	0.00092081	TGTGCCAGCAGTTCGGCCTTAGGGTCAGATACGCAGTATTTT	CASSSALGSDTQYF	TRBV28	.	TRBJ2-3	12	-1	-1	25
	1	0.00092081	TGTGCCAGCAGCTTCAGAGGGGGAGGCACTGAAGCTTTCTTT	CASSFRGGGTEAFF	TRBV7-2	TRBD1	TRBJ1-1	13	17	22	26
	1	0.00092081	TGTGCCACCAGCAGAGGTGGGGTTTTTAACACCGGGGAGCTGTTTTTT	CATSRGGVFNTGELFF	TRBV15	.	TRBJ2-2	15	-1	-1	27
	1	0.00092081	TGTGCCAGCACCTTGGACCCGGGGGACTATGGCTACACCTTC	CASTLDPGDYGYTF	TRBV5-5	TRBD1	TRBJ1-2	15	17	22	25
P0230D SMYC/bulk/beta	5839	0.0454992	TGCGCCAGCAGCCGTCAGGACAATTCACCCCTCCACTTT	CASSRQDNSPLHF	TRBV5-1	.	TRBJ1-6	11	-1	-1	21
	5507	0.0429121	TGTGCCAGCAGCTTTGGGCCTTCCTACGAGCAGTACTTC	CASSFGPSYEQYF	TRBV7-2	TRBD2	TRBJ2-7	13	15	19	21
	2348	0.0182963	TGTGCCAGCAGTCCCCAAGAGACCCAGTACTTC	CASSPQETQYF	TRBV28	.	TRBJ2-5	11	-1	-1	14
	2086	0.0162547	TGTGCCAGCAGTCCCCGGCGAGCGGGAGGAGAAGATACGCAGTATTTT	CASSPRRAGGEDTQYF	TRBV12-4	TRBD2	TRBJ2-3	11	20	28	32
	1410	0.0109871	TGCGCCAGCAGCTTGGCCAATGAGCAGTTCTTC	CASSLANEQFF	TRBV5-1	.	TRBJ2-1	19	-1	-1	17
	998	0.0077767	TGCGCCAGCAGCCAGCTCCTGGACAGCTATGGCTACACCTTC	CASSQLLDSYGYTF	TRBV4-1	TRBD1	TRBJ1-2	13	20	25	26
	839	0.00653773	TGTGCCAGCAGTTCATGGCTAACGCAGTTCTTC	CASSSWLTQFF	TRBV6-2	.	TRBJ2-1	12	-1	-1	23
	813	0.00633513	TGTGCCAGCACCCCGCGGACAGGGGCCCCCGATACGCAGTATTTT	CASTPRTGAPDTQYF	TRBV5-4	TRBD1	TRBJ2-3	9	16	24	30
	781	0.00608578	TGTGCCAGCAGTCGCCTCGGGTTAGCGGGAGTACTCTACAATGAGCAGTTCTTC	CASSRLGLAGVLYNEQFF	TRBV6-3	TRBD2	TRBJ2-1	11	22	30	35
	772	0.00601565	TGTGCCAGCAGTGAAATGGGGGCTGGAGAATATGGCTACACCTTC	CASSEMGAGEYGYTF	TRBV2	TRBD1	TRBJ1-2	14	17	22	30
	759	0.00591435	TGTGCCAGCAGCGTAGGGACTGACAATGAGCAGTTCTTC	CASSVGTDNEQFF	TRBV9	TRBD2	TRBJ2-1	15	16	20	22
	747	0.00582084	TGCAGTGCTAGACTAGCGGGAGGGCAAGAGACCCAGTACTTC	CSARLAGGQETQYF	TRBV20-1	TRBD2	TRBJ2-5	11	12	23	24
	714	0.00556369	TGTGCCAGCAGCCAAGCCAGCGGGAGGACCACAGATACGCAGTATTTT	CASSQASGRTTDTQYF	TRBV3-1	TRBD2	TRBJ2-3	15	18	26	29
	616	0.00480005	TGTGCCAGCAGTGAAGGGACCGGAGGCTACACCTTC	CASSEGTGGYTF	TRBV25-1	TRBD1	TRBJ1-2	14	15	19	24
	606	0.00472213	TGTGCCAGCAGTAAGGTTAGCAATCAGCCCCAGCATTTT	CASSKVSNQPQHF	TRBV12-4	.	TRBJ1-5	11	-1	-1	17
	572	0.00445719	TGCAGCGTTGGAGGGGTTGGGGACACTGAAGCTTTCTTT	CSVGGVGDTEAFF	TRBV29-1	TRBD1	TRBJ1-1	9	11	15	22
	563	0.00438706	TGTGCCACCAGTGATTTGAGGGCGTCTGGGCCCCAGCATTTT	CATSDLRASGPQHF	TRBV24-1	TRBD1	TRBJ1-5	17	19	23	29
	520	0.00405199	TGCGCCAGCAGCCAAGATGTCGTCGGGACCCAGTACTTC	CASSQDVVGTQYF	TRBV4-1	.	TRBJ2-5	17	-1	-1	26
	497	0.00387277	TGTGCCAGCAGCCAAACGGCGGGAGCCCCCTCCGAGCAGTACTTC	CASSQTAGAPSEQYF	TRBV11-2	TRBD2	TRBJ2-7	11	18	24	28
	496	0.00386498	TGTGCCAGCAGCTTAGAGGGCGGGAGGGCTTACGAGCAGTACTTC	CASSLEGGRAYEQYF	TRBV7-2	TRBD2	TRBJ2-7	15	19	28	30
	471	0.00367017	TGTGCCAGCAGCTCGGATGGGAGAGAGTTTGAGCAGTTCTTC	CASSSDGREFEQFF	TRBV11-2	TRBD2	TRBJ2-1	12	18	22	29
	443	0.00345198	TGCGCCAGCAGTCAAGCAAATGAGCAGTTCTTC	CASSQANEQFF	TRBV5-1	.	TRBJ2-1	10	-1	-1	18
	439	0.00342081	TGTGCCACCGGCATGGGGGACAATGAGCAGTTCTTC	CATGMGDNEQFF	TRBV24-1	TRBD1	TRBJ2-1	8	14	18	19
	431	0.00335848	TGTGCCATCAGTGTGGTGGGGAATGAGCAGTTCTTC	CAISVVGNEQFF	TRBV10-3	.	TRBJ2-1	12	-1	-1	21
	425	0.00331172	TGTGCCAGCAGCGTCGGGGGGAGTAGTGAAGCTTTCTTT	CASSVGGSSEAFF	TRBV9	TRBD1	TRBJ1-1	13	15	19	26
	422	0.00328835	TGTGCCAGCAGCTTAGGGGGAGCACTACCATCCCGGGAGACCCAGTACTTC	CASSLGGALPSRETQYF	TRBV7-6	TRBD1	TRBJ2-5	15	30	35	36
	378	0.00294549	TGTGCCAGCAGCTTGGGTACCGGGGAGCTGTTTTTT	CASSLGTGELFF	TRBV7-7	.	TRBJ2-2	13	-1	-1	18
	368	0.00286756	TGTGCCAGCAGGATTTACCTATTCAATGAGCAGTTCTTC	CASRIYLFNEQFF	TRBV6-2	.	TRBJ2-1	10	-1	-1	23
	367	0.00285977	TGTGCCAGTTCCCCTGGGACAGTCAATCAGCCCCAGCATTTT	CASSPGTVNQPQHF	TRBV12-3	TRBD1	TRBJ1-5	7	15	21	23
	361	0.00281302	TGCAGCGTTGATTCGGCCAACGAGCAGTTCTTC	CSVDSANEQFF	TRBV29-1	.	TRBJ2-1	10	-1	-1	17
	358	0.00278964	TGTGCCACCAGTGATCCCCGGGGGGCAGGTCAGCCCCAGCATTTT	CATSDPRGAGQPQHF	TRBV24-1	TRBD1	TRBJ1-5	14	16	21	29
	357	0.00278185	TGCGCCAGCAGCCAAGATGGTGGGCGGAGGAATGAAAAACTGTTTTTT	CASSQDGGRRNEKLFF	TRBV4-1	TRBD1	TRBJ1-4	17	21	25	30
	355	0.00276626	TGCGCCAGCAGCTTGGATATGAACACTGAAGCTTTCTTT	CASSLDMNTEAFF	TRBV5-1	.	TRBJ1-1	15	-1	-1	18
	352	0.00274289	TGCAGTGCTAGATTCCCTGGTGGCTACACCTTC	CSARFPGGYTF	TRBV20-1	TRBD1	TRBJ1-2	11	14	18	20
	330	0.00257146	TGCAGCGTTGAGGATATAGGTAGCCCGCCTTACGAGCAGTACTTC	CSVEDIGSPPYEQYF	TRBV29-1	TRBD2	TRBJ2-7	14	23	27	30
	329	0.00256366	TGTGCCAGCAGCTTCGGGACGAAACTAGGGGATGAGCAGTTCTTC	CASSFGTKLGDEQFF	TRBV5-5	TRBD1	TRBJ2-1	13	14	19	31
	322	0.00250912	TGTGCCAGCAGTTTAAGGGGCGGCCCTAGTGAGCAGTACTTC	CASSLRGGPSEQYF	TRBV27	TRBD1	TRBJ2-7	14	16	25	30
	294	0.00229093	TGTGCCAGCAGTCCCGACACCGGGGAGCTGTTTTTT	CASSPDTGELFF	TRBV28	.	TRBJ2-2	11	-1	-1	16
	291	0.00226756	TGTGCCAGCAACTGGGGTAGCCCCCTATACAATGAGCAGTTCTTC	CASNWGSPLYNEQFF	TRBV6-2	TRBD1	TRBJ2-1	9	19	25	27
	286	0.00222859	TGCAGTGCGGAACCCCGCTCCTACAATGAGCAGTTCTTC	CSAEPRSYNEQFF	TRBV20-1	.	TRBJ2-1	7	-1	-1	16
	285	0.0022208	TGTGCCACCAGTGATCCCCTAGCGGGAGGCCCTCGGGAGCTGTTTTTT	CATSDPLAGGPRELFF	TRBV24-1	TRBD2	TRBJ2-2	14	18	33	34
	282	0.00219743	TGTGCCAGCTCACCACGGCCAGGGGATTACCAAGAGACCCAGTACTTC	CASSPRPGDYQETQYF	TRBV18	TRBD1	TRBJ2-5	15	19	24	27
	282	0.00219743	TGTGCCAGCAGCCAACCCAGCGGGAGCTCCTACGAGCAGTACTTC	CASSQPSGSSYEQYF	TRBV3-1	.	TRBJ2-7	14	-1	-1	22
	280	0.00218184	TGCGCCAGCAGCATCGGGATCGACAGGTACGAGCAGTACTTC	CASSIGIDRYEQYF	TRBV5-1	TRBD1	TRBJ2-7	11	21	26	27
	279	0.00217405	TGCGCCAGCAGTGAGGGTAGGGTCGATCAGCCCCAGCATTTT	CASSEGRVDQPQHF	TRBV10-1	.	TRBJ1-5	14	-1	-1	25
	278	0.00216626	TGCAGCGCCCGACAGGGGTTAGAGACCCAGTACTTC	CSARQGLETQYF	TRBV29-1	TRBD1	TRBJ2-5	6	10	17	20
	271	0.00211171	TGTGCCAGCAGTGTGGGGACAGGCCGAGGCTACACCTTC	CASSVGTGRGYTF	TRBV12-4	TRBD1	TRBJ1-2	11	15	22	27
	264	0.00205716	TGTGCCAGCAGTTTATATGGGGGAAACACCGGGGAGCTGTTTTTT	CASSLYGGNTGELFF	TRBV27	TRBD1	TRBJ2-2	15	18	22	24
	258	0.00201041	TGTGCCACCAGCACCCAGGAGGGATTGGGAGATACGCAGTATTTT	CATSTQEGLGDTQYF	TRBV15	TRBD2	TRBJ2-3	12	17	22	29
	257	0.00200262	TGTGCCAGCAGCCAAGATCGGGCTTTCCAAGAGACCCAGTACTTC	CASSQDRAFQETQYF	TRBV4-2	.	TRBJ2-5	18	-1	-1	26
	257	0.00200262	TGTGCCAGCAGTCCCAACCGCAGGCAGTATTTT	CASSPNRRQYF	TRBV28	.	TRBJ2-3	11	-1	-1	23
	253	0.00197145	TGCAGTGCTAGGGGAAGGATCGAGCAGTACTTC	CSARGRIEQYF	TRBV20-1	.	TRBJ2-7	10	-1	-1	20
	252	0.00196366	TGTGCCAGCAGCGGAGAGCGGAGCTCCTACAATGAGCAGTTCTTC	CASSGERSSYNEQFF	TRBV7-8	.	TRBJ2-1	11	-1	-1	19
	252	0.00196366	TGCAGCGTTCTCGGACTAGCGGGAGGAAAAGAGACCCAGTACTTC	CSVLGLAGGKETQYF	TRBV29-1	TRBD2	TRBJ2-5	8	12	25	28
	251	0.00195586	TGCAGTGCCCGGGGGTTCTCCTACAATGAGCAGTTCTTC	CSARGFSYNEQFF	TRBV20-1	TRBD1	TRBJ2-1	7	8	12	17
	249	0.00194028	TGCAGCGTTAGACCAGGGGGACAGGGGTACGAGCAGTACTTC	CSVRPGGQGYEQYF	TRBV29-1	TRBD1	TRBJ2-7	8	17	26	27
	246	0.0019169	TGTGCCAGCAGTCAGGCAGATACGCAGTATTTT	CASSQADTQYF	TRBV12-4	.	TRBJ2-3	11	-1	-1	16
	245	0.00190911	TGCGCCAGCAGCTTACGAACGAGCGGGACAGGGAGCTACGAGCAGTACTTC	CASSLRTSGTGSYEQYF	TRBV5-1	TRBD1	TRBJ2-7	13	23	32	35
	239	0.00186236	TGCAGCGGAAGCAGTTTCATGAACACTGAAGCTTTCTTT	CSGSSFMNTEAFF	TRBV29-1	.	TRBJ1-1	6	-1	-1	15
	237	0.00184677	TGCGCCAGCAGCCAACTTTCGAACACCGGGGAGCTGTTTTTT	CASSQLSNTGELFF	TRBV4-3	.	TRBJ2-2	14	-1	-1	19
	237	0.00184677	TGTGCCAGCAAAACGAGGCTAGCGGCCGGGCAGTTCTTC	CASKTRLAAGQFF	TRBV2	TRBD2	TRBJ2-1	9	18	24	29
	233	0.0018156	TGCAGTGCCCGGACAGGGGGGGGTCATCAAGAGACCCAGTACTTC	CSARTGGGHQETQYF	TRBV20-1	TRBD1	TRBJ2-5	7	10	19	27
	225	0.00175326	TGCGCCAGCTTCCTAACTAGCGGTTCCTACAATGAGCAGTTCTTC	CASFLTSGSYNEQFF	TRBV5-1	TRBD2	TRBJ2-1	8	15	22	24
	220	0.0017143	TGTGCCAGCAGCCAGGCTCCCGGGACAGCCTACGAGCAGTACTTC	CASSQAPGTAYEQYF	TRBV3-1	TRBD1	TRBJ2-7	13	17	27	28
	219	0.00170651	TGCAGTGCCTACCCCCGGGACTTCAATTACAATGAGCAGTTCTTC	CSAYPRDFNYNEQFF	TRBV20-1	TRBD2	TRBJ2-1	7	13	21	27
	219	0.00170651	TGCGCCAGCAGCCTCGTCGCGTCGCCGAATGGCTACACCTTC	CASSLVASPNGYTF	TRBV10-2	.	TRBJ1-2	10	-1	-1	28
	214	0.00166755	TGTGCCATCAGTGAGTCCAACGGGGGATACACAGATACGCAGTATTTT	CAISESNGGYTDTQYF	TRBV10-3	TRBD1	TRBJ2-3	16	21	25	29
	209	0.00162859	TGTGCCAGCAGCCGAGCCGGAATGGGCGGGGAGCTGTTTTTT	CASSRAGMGGELFF	TRBV6-5	.	TRBJ2-2	10	-1	-1	26
	209	0.00162859	TGCGCCAGCAGGGAATTCTACGAGCAGTACTTC	CASREFYEQYF	TRBV5-1	.	TRBJ2-7	10	-1	-1	17
	203	0.00158183	TGTGCCAGCAGCTTTACAGGGAACACTGAAGCTTTCTTT	CASSFTGNTEAFF	TRBV27	TRBD1	TRBJ1-1	10	15	19	20
	201	0.00156625	TGTGCCAGCAGCCAGGACAGGGGGCGTTCACCCCTCCACTTT	CASSQDRGRSPLHF	TRBV13	TRBD1	TRBJ1-6	11	14	25	26
	197	0.00153508	TGTGCCACCAGTGACCCTGGACAGGGGATGGGGCCCCAGCATTTT	CATSDPGQGMGPQHF	TRBV24-1	TRBD1	TRBJ1-5	13	14	26	32
	197	0.00153508	TGCAGCGTCGAGGACAGGTGGGGGCCTGAAGCTTTCTTT	CSVEDRWGPEAFF	TRBV29-1	TRBD1	TRBJ1-1	7	11	17	25
	194	0.0015117	TGTGCCAGCACCTCGTCGGGAGTCCCGAGTCGGGAGCAGTACTTC	CASTSSGVPSREQYF	TRBV6-2	TRBD2	TRBJ2-7	9	20	26	33
	193	0.00150391	TGTGCCAGCAGTCTTGCGGGGAGCTCCTACGAGCAGTACTTC	CASSLAGSSYEQYF	TRBV6-5	.	TRBJ2-7	11	-1	-1	19
	191	0.00148833	TGCGCCAGCAGCCCGACAGAGAGCTCCTACAATGAGCAGTTCTTC	CASSPTESSYNEQFF	TRBV5-1	TRBD1	TRBJ2-1	11	14	18	20
	188	0.00146495	TGTGCCAGCAGCCAAATAACTAGCGGCGAGCAGTACTTC	CASSQITSGEQYF	TRBV3-1	TRBD2	TRBJ2-7	14	18	25	26
	187	0.00145716	TGCAGTGCTTTTGCCCCTCGACGCAATGAGCAGTTCTTC	CSAFAPRRNEQFF	TRBV20-1	TRBD1	TRBJ2-1	8	12	16	23
	185	0.00144157	TGTGCCAGCAGTTTCATAGCGGGAGGGACGGATACGCAGTATTTT	CASSFIAGGTDTQYF	TRBV12-3	TRBD2	TRBJ2-3	13	16	26	30
	183	0.00142599	TGTGCCAGCAGCTTAGGTCTAGCGGGAGGCTTCCCCTACAATGAGCAGTTCTTC	CASSLGLAGGFPYNEQFF	TRBV7-9	TRBD2	TRBJ2-1	15	18	28	34
	179	0.00139482	TGCAGTGCTCAAACAGGTCCGCCGGACACAGATACGCAGTATTTT	CSAQTGPPDTDTQYF	TRBV20-1	TRBD1	TRBJ2-3	8	12	16	26
	178	0.00138703	TGTGCCAGCAGTTACTCCATATCAGGGTTCTCCAATCAGCCCCAGCATTTT	CASSYSISGFSNQPQHF	TRBV6-6	TRBD1	TRBJ1-5	16	22	26	32
	176	0.00137144	TGTGCCAGCAACGAACAGGGCTACGAGCAGTACTTC	CASNEQGYEQYF	TRBV7-9	TRBD1	TRBJ2-7	9	14	19	20
	175	0.00136365	TGTGCCAGCAGCTTAGAACCAGCGGGAAGCACAGATACGCAGTATTTT	CASSLEPAGSTDTQYF	TRBV7-9	TRBD2	TRBJ2-3	15	20	26	27
	174	0.00135586	TGCAGTGCCAGTCTAGGGGAGACCCAGTACTTC	CSASLGETQYF	TRBV20-1	.	TRBJ2-5	7	-1	-1	18
	172	0.00134027	TGCAGTGCTACGGACAGGGTCGACGAGCAGTACTTC	CSATDRVDEQYF	TRBV20-1	TRBD1	TRBJ2-7	9	11	18	22
	169	0.0013169	TGTGCCAGCAGGGGACTAGCGGGAGCGGCTGAGCAGTTCTTC	CASRGLAGAAEQFF	TRBV6-5	TRBD2	TRBJ2-1	10	11	24	29
	168	0.0013091	TGTGCCAGCAGTTACGGGGCTAGCGGGAGCTACAATGAGCAGTTCTTC	CASSYGASGSYNEQFF	TRBV6-2	TRBD2	TRBJ2-1	14	15	28	29
	167	0.00130131	TGTGCTAGCAGCGCTACAGGGTTTGAGCAGTTCTTC	CASSATGFEQFF	TRBV7-7	TRBD1	TRBJ2-1	11	15	20	23
	167	0.00130131	TGCGCCAGCACTAACGGGACTGCTAGCGGCGAGCAGTACTTC	CASTNGTASGEQYF	TRBV5-1	TRBD2	TRBJ2-7	9	14	20	29
	167	0.00130131	TGCAGCGTTGAAGATCTGGGACAGCGTGAAAAACTGTTTTTT	CSVEDLGQREKLFF	TRBV29-1	TRBD1	TRBJ1-4	16	17	23	26
	165	0.00128573	TGTGCCAGCAGCGGACAGGTTAACACCGGGGAGCTGTTTTTT	CASSGQVNTGELFF	TRBV12-3	TRBD1	TRBJ2-2	10	12	18	21
	164	0.00127794	TGTGCCAGCAGCTTTCAAGGACAGGGGGGTGTTAATACGCAGTATTTT	CASSFQGQGGVNTQYF	TRBV7-6	TRBD1	TRBJ2-3	13	18	27	34
	164	0.00127794	TGTGCCAGCAGCGTGAGGGATGGAAGCGAAAAACTGTTTTTT	CASSVRDGSEKLFF	TRBV5-6	TRBD2	TRBJ1-4	11	14	18	27
	163	0.00127014	TGCAGTGCTCCTTTGACTAGAAGCGGTGGAAACATTCAGTACTTC	CSAPLTRSGGNIQYF	TRBV20-1	TRBD2	TRBJ2-4	8	14	19	29
	162	0.00126235	TGCAGTGCGCTGACTAGCCCCCTGGGCTACGAGCAGTACTTC	CSALTSPLGYEQYF	TRBV20-1	TRBD1	TRBJ2-7	7	16	23	26
	160	0.00124677	TGTGCCAGCAGCTTGGCCGGGACCTCCGGAGGGGAGCAGTACTTC	CASSLAGTSGGEQYF	TRBV5-4	TRBD2	TRBJ2-7	17	27	32	33
	159	0.00123897	TGTGCCAGCTCACCGGTTGAGGAGACCCAGTACTTC	CASSPVEETQYF	TRBV18	.	TRBJ2-5	13	-1	-1	21
	155	0.0012078	TGTGCCAGCAGTTTCGAGAGGGGAGAGACCCAGTACTTC	CASSFERGETQYF	TRBV6-6	TRBD1	TRBJ2-5	12	18	22	23
	153	0.00119222	TGTGCCAGCAGCCCGCGGTGGAGCCGCAATGAGCAGTTCTTC	CASSPRWSRNEQFF	TRBV13	.	TRBJ2-1	11	-1	-1	26
	150	0.00116884	TGCAGTGCTTCCAGGGGACAGGTTGAAAAACTGTTTTTT	CSASRGQVEKLFF	TRBV20-1	TRBD1	TRBJ1-4	8	14	21	23
	149	0.00116105	TGCGCCAGCAGCCTAGGACAAGCGAACACTGAAGCTTTCTTT	CASSLGQANTEAFF	TRBV4-3	TRBD1	TRBJ1-1	12	15	19	23
	149	0.00116105	TGTGCCACCAGGAGTAGTGGGCCCGCAGAGCAGTTCTTC	CATRSSGPAEQFF	TRBV15	TRBD2	TRBJ2-1	10	18	23	27
	146	0.00113767	TGTGCCAGCGGACAGGACTACGAGCAGTACTTC	CASGQDYEQYF	TRBV7-2	TRBD1	TRBJ2-7	8	9	15	17
	146	0.00113767	TGTGCCATCAAGGCAGGAGGGGAAAAACTGTTTTTT	CAIKAGGEKLFF	TRBV10-3	TRBD2	TRBJ1-4	9	15	20	21
	145	0.00112988	TGTGCCAGCAGCGGGAGCCTTGTTGACAATCAGCCCCAGCATTTT	CASSGSLVDNQPQHF	TRBV2	TRBD2	TRBJ1-5	10	11	16	26
	142	0.00110651	TGTGCCAGCAGTTTGAAGGGGAACTATGGCTACACCTTC	CASSLKGNYGYTF	TRBV12-3	TRBD1	TRBJ1-2	13	16	20	21
	141	0.00109871	TGCAGTGCTAGCCCCTTGACCAAAAACATTCAGTACTTC	CSASPLTKNIQYF	TRBV20-1	TRBD1	TRBJ2-4	10	11	15	19
	139	0.00108313	TGTGCCAGCAGTGAGACAGGGGCCGGCGGCTACACCTTC	CASSETGAGGYTF	TRBV12-4	TRBD1	TRBJ1-2	11	14	21	27
	138	0.00107534	TGCGCCAGCAGTCCCGACAGGGGGACAGATACGCAGTATTTT	CASSPDRGTDTQYF	TRBV10-1	TRBD1	TRBJ2-3	11	15	23	24
	137	0.00106754	TGCAGTGCTAAGTTCACGACTGAAGCTTTCTTT	CSAKFTTEAFF	TRBV20-1	.	TRBJ1-1	9	-1	-1	18
	133	0.00103637	TGTGCCAGCAGTTACTCAGAGAACTCCTACAATGAGCAGTTCTTC	CASSYSENSYNEQFF	TRBV6-6	.	TRBJ2-1	16	-1	-1	23
	132	0.00102858	TGCAGTGCTGGCCTAGAGAGTTCCTACAATGAGCAGTTCTTC	CSAGLESSYNEQFF	TRBV20-1	.	TRBJ2-1	8	-1	-1	17
	132	0.00102858	TGCGCCAGCAGCCTAGGACAATCGAACACTGAAGCTTTCTTT	CASSLGQSNTEAFF	TRBV4-3	TRBD1	TRBJ1-1	12	15	19	23
	132	0.00102858	TGTGCCAGCAGCGCCCCTTCGCCGGGACTAGCGGTCTACGAGCAGTACTTC	CASSAPSPGLAVYEQYF	TRBV28	TRBD2	TRBJ2-7	10	21	33	35
	131	0.00102079	TGCAGTGCTAGAACACTAGCGGGAGACCGGGAGACCCAGTACTTC	CSARTLAGDRETQYF	TRBV20-1	TRBD2	TRBJ2-5	11	14	24	30
	129	0.00100521	TGCGCCAGCAGCCAAGAGGCGTCAGGGACGGCCACCGGGGAGCTGTTTTTT	CASSQEASGTATGELFF	TRBV4-3	TRBD1	TRBJ2-2	16	24	28	32
	127	0.000989621	TGTGCCAGCAGTTTTGTCCCCCTAGGGGAGCAGTACTTC	CASSFVPLGEQYF	TRBV27	TRBD1	TRBJ2-7	13	17	22	27
	126	0.000981828	TGCGCCAGCAGCTTGGAAGGCTACTATGGCTACACCTTC	CASSLEGYYGYTF	TRBV5-1	.	TRBJ1-2	15	-1	-1	22
	125	0.000974036	TGCAGTGCCCCCCGAGGCTCGGGGCTAGATACGCAGTATTTT	CSAPRGSGLDTQYF	TRBV20-1	TRBD1	TRBJ2-3	7	8	12	26
	125	0.000974036	TGTGCCAGCAGTATAATGGGACTAGGGTACAATGAGCAGTTCTTC	CASSIMGLGYNEQFF	TRBV12-3	TRBD2	TRBJ2-1	11	17	24	27
	125	0.000974036	TGTGCCATCAGTCCACCTAGCGGGGGTACCTACGAGCAGTACTTC	CAISPPSGGTYEQYF	TRBV10-3	TRBD2	TRBJ2-7	11	16	23	28
	124	0.000966244	TGCGCCAGCAGCTCCGGGGGAATGAACACTGAAGCTTTCTTT	CASSSGGMNTEAFF	TRBV5-1	TRBD1	TRBJ1-1	12	13	17	21
	124	0.000966244	TGCAGCGTATGCGTCCCGCCCTCCTACAATGAGCAGTTCTTC	CSVCVPPSYNEQFF	TRBV29-1	TRBD1	TRBJ2-1	7	12	17	20
	124	0.000966244	TGTGCCAGCAGCCAGCTAGCGGCCAGCGGGGAGCTGTTTTTT	CASSQLAASGELFF	TRBV14	TRBD2	TRBJ2-2	13	15	21	26
	123	0.000958452	TGTGCCAGCAGCCAGCCTAGCGGGGCCTCCTACGAGCAGTACTTC	CASSQPSGASYEQYF	TRBV3-1	TRBD2	TRBJ2-7	13	16	23	26
	123	0.000958452	TGTGCCAGCAGTAGCCGCCCAGCTTATTACAATGAGCAGTTCTTC	CASSSRPAYYNEQFF	TRBV6-5	TRBD1	TRBJ2-1	11	15	19	27
	122	0.000950659	TGTGCCAGCAGCTTACGCTCCCACGGCTACGAGCAGTACTTC	CASSLRSHGYEQYF	TRBV7-2	TRBD2	TRBJ2-7	14	17	21	26
	121	0.000942867	TGTGCCAGCAGTAGACTAGCGGGAGGAAGCACAGATACGCAGTATTTT	CASSRLAGGSTDTQYF	TRBV27	TRBD2	TRBJ2-3	11	13	25	27
	119	0.000927282	TGCAGTGCTTTCTTCCGGGCCCCTCGGGAGCAGTACTTC	CSAFFRAPREQYF	TRBV20-1	TRBD2	TRBJ2-7	8	16	21	27
	119	0.000927282	TGCAGCGCCGCGACAGGGGGCCGGACTGAAGCTTTCTTT	CSAATGGRTEAFF	TRBV29-1	TRBD1	TRBJ1-1	6	7	20	24
	119	0.000927282	TGCAGCGTTGTGGGGACAGCTGATAACTATGGCTACACCTTC	CSVVGTADNYGYTF	TRBV29-1	TRBD1	TRBJ1-2	9	12	18	23
	119	0.000927282	TGTGCCAGCAGCCTCGGGACTAGCTCCTACAATGAGCAGTTCTTC	CASSLGTSSYNEQFF	TRBV6-5	TRBD2	TRBJ2-1	10	14	20	21
	118	0.00091949	TGTGCCTGGAGTCCTCAGGGAGATACGCAGTATTTT	CAWSPQGDTQYF	TRBV30	TRBD1	TRBJ2-3	11	15	19	20
	116	0.000903905	TGTGCCAGCAGCGACAGACTGATACAAGAGACCCAGTACTTC	CASSDRLIQETQYF	TRBV25-1	TRBD1	TRBJ2-5	10	12	16	24
	116	0.000903905	TGTGCCAGCAAAACCTCCGGGACACTCGTTAACTATGGCTACACCTTC	CASKTSGTLVNYGYTF	TRBV6-5	TRBD1	TRBJ1-2	9	16	23	29
	116	0.000903905	TGTGCCACCAGTGATCTAGACATAAACCAAGAGACCCAGTACTTC	CATSDLDINQETQYF	TRBV24-1	.	TRBJ2-5	14	-1	-1	25
	113	0.000880529	TGTGCCAGCAGTGCCCACGGAGGGTCGACAGGCACAGATACGCAGTATTTT	CASSAHGGSTGTDTQYF	TRBV27	TRBD2	TRBJ2-3	11	18	23	31
	113	0.000880529	TGCGCCAGCAGCCAAGCCTCAGGGGGCAATTCACCCCTCCACTTT	CASSQASGGNSPLHF	TRBV4-3	TRBD1	TRBJ1-6	15	19	26	27
	112	0.000872736	TGCGCCAGCAGCTTAGCGACTAGCGGCACCGGGGAGCTGTTTTTT	CASSLATSGTGELFF	TRBV5-1	TRBD2	TRBJ2-2	13	17	25	26
	112	0.000872736	TGCGCCAGCAATACCGGGACATCAGAGACCCAGTACTTC	CASNTGTSETQYF	TRBV10-2	TRBD1	TRBJ2-5	9	13	20	23
	111	0.000864944	TGCGCCAGCAGCTTGGACAACTCCATTTTCTACGAGCAGTACTTC	CASSLDNSIFYEQYF	TRBV5-1	.	TRBJ2-7	19	-1	-1	29
	109	0.000849359	TGTGCCAGCAGCTTCAGGGCGGGAGGACTAAACACCGGGGAGCTGTTTTTT	CASSFRAGGLNTGELFF	TRBV11-2	TRBD2	TRBJ2-2	13	18	25	30
	109	0.000849359	TGTGCCATCAGGGGGACTAGCTCCTACGAGCAGTACTTC	CAIRGTSSYEQYF	TRBV10-3	TRBD2	TRBJ2-7	10	12	17	18
	108	0.000841567	TGCAGCGTCGAACCGCTAGCGGGAGGGCCCGGTGAGCAGTTCTTC	CSVEPLAGGPGEQFF	TRBV29-1	TRBD2	TRBJ2-1	11	15	29	32
	106	0.000825983	TGCAGTGCTGGACAGGGACCGACCACAGATACGCAGTATTTT	CSAGQGPTTDTQYF	TRBV20-1	TRBD1	TRBJ2-3	8	9	16	23
	106	0.000825983	TGTGCCAGCAGCATCGGGACAGGGGGCTTCGAGCAGTACTTC	CASSIGTGGFEQYF	TRBV2	TRBD1	TRBJ2-7	10	14	26	29
	106	0.000825983	TGTGCCAGCAGCGGACTAGCGGGAGGGGCAGATACGCAGTATTTT	CASSGLAGGADTQYF	TRBV2	TRBD2	TRBJ2-3	10	12	26	28
	106	0.000825983	TGCAGCGTTGGGGGGCCGAAAGAGGGCTATGGCTACACCTTC	CSVGGPKEGYGYTF	TRBV29-1	TRBD1	TRBJ1-2	9	10	15	26
	106	0.000825983	TGCAGCGTTGTGGACCTGCGGCGGGAGAAGCATGAGCAGTTCTTC	CSVVDLRREKHEQFF	TRBV29-1	TRBD2	TRBJ2-1	9	20	26	31
	106	0.000825983	TGTGCCACCAGTGATTTTACAGGGGTAGGGCAAGAGACCCAGTACTTC	CATSDFTGVGQETQYF	TRBV24-1	TRBD1	TRBJ2-5	16	18	24	30
	105	0.00081819	TGTGCCAGCATTGGGGACAGAATAGGCGAAATGAACACTGAAGCTTTCTTT	CASIGDRIGEMNTEAFF	TRBV6-5	TRBD1	TRBJ1-1	9	13	19	30
	105	0.00081819	TGTGCCAGCAGTTCTCTAGCGGGAGACGATGAGCAGTTCTTC	CASSSLAGDDEQFF	TRBV27	TRBD2	TRBJ2-1	12	15	24	28
	104	0.000810398	TGCGCCAGCAGCTCGGGTGGACTAGCGGGAACAGATACGCAGTATTTT	CASSSGGLAGTDTQYF	TRBV5-1	TRBD2	TRBJ2-3	12	18	29	30
	103	0.000802606	TGTGCCAGCACCTTGGACCCGGGGGACTATGGCTACACCTTC	CASTLDPGDYGYTF	TRBV5-5	TRBD1	TRBJ1-2	15	17	22	25
	102	0.000794813	TGTGCCACTCGCCGGGCCCCAGGGCATGGGACTGAAGCTTTCTTT	CATRRAPGHGTEAFF	TRBV6-5	TRBD2	TRBJ1-1	6	13	18	30
	102	0.000794813	TGTGCCAGCACCCTGACTAGCGGGAGCTGGCAGACCCAGTACTTC	CASTLTSGSWQTQYF	TRBV11-2	TRBD2	TRBJ2-5	9	14	25	31
	102	0.000794813	TGTGCCAGCAGCCAAGAGCAAGGGTTTGGTCAGCCCCAGCATTTT	CASSQEQGFGQPQHF	TRBV4-2	.	TRBJ1-5	16	-1	-1	29
	101	0.000787021	TGCAGCGTGCACGGACGGGTAAACACTGAAGCTTTCTTT	CSVHGRVNTEAFF	TRBV29-1	.	TRBJ1-1	7	-1	-1	21
	101	0.000787021	TGTGCCCAAGCCGGCGGAACTAATGAAAAACTGTTTTTT	CAQAGGTNEKLFF	TRBV30	.	TRBJ1-4	5	-1	-1	17
	100	0.000779229	TGCGCCAGCAGCTTGTTGACTAGCGGTTCCTACGAGCAGTACTTC	CASSLLTSGSYEQYF	TRBV5-1	TRBD2	TRBJ2-7	14	17	25	27
	100	0.000779229	TGCGCCAGCAGCCCATCTAGCGGCTTCTCCTACAATGAGCAGTTCTTC	CASSPSSGFSYNEQFF	TRBV5-1	TRBD2	TRBJ2-1	11	16	22	26
	99	0.000771437	TGTGCCAGCAGCTCATACACCGGGGAGCTGTTTTTT	CASSSYTGELFF	TRBV11-2	.	TRBJ2-2	12	-1	-1	16
	99	0.000771437	TGCAGTGCTCGAGGCGAAGTACCTCTTGGTGGGCAGCCCCAGCATTTT	CSARGEVPLGGQPQHF	TRBV20-1	.	TRBJ1-5	12	-1	-1	33
	98	0.000763644	TGTGCCAGCAGCTCGGGACTAGCGGGAGCCGGGGAGCTGTTTTTT	CASSSGLAGAGELFF	TRBV7-2	TRBD2	TRBJ2-2	12	13	27	28
	98	0.000763644	TGTGCCAGCAGCCAATTGGCGGGGACCGGGGAGCTGTTTTTT	CASSQLAGTGELFF	TRBV14	TRBD2	TRBJ2-2	14	18	22	24
	98	0.000763644	TGTGCCAGCAGTTTGTTTGGGGGCGACGGCTACACCTTC	CASSLFGGDGYTF	TRBV12-3	TRBD1	TRBJ1-2	13	18	24	27
	97	0.000755852	TGTGCCAGCAGTGCAAGACAGGAGGGGTCCTACGAGCAGTACTTC	CASSARQEGSYEQYF	TRBV28	TRBD1	TRBJ2-7	11	16	21	27
	96	0.00074806	TGTGCCAGCAGTTACCGGCAAAATCACTATGGCTACACCTTC	CASSYRQNHYGYTF	TRBV6-5	.	TRBJ1-2	14	-1	-1	25
	94	0.000732475	TGTGCCAGCAGTCGACTAGCGGGAGACTCCTACAATGAGCAGTTCTTC	CASSRLAGDSYNEQFF	TRBV12-3	TRBD2	TRBJ2-1	11	13	24	26
	94	0.000732475	TGTGCCAGCAGTAGGGCTAGCAGTAGCCCTGGGACCCAGTACTTC	CASSRASSSPGTQYF	TRBV27	TRBD1	TRBJ2-5	11	26	30	32
	94	0.000732475	TGCGCCAGCAGGGCCCGGGACGGAGGACCCAATGAGCAGTTCTTC	CASRARDGGPNEQFF	TRBV10-1	TRBD1	TRBJ2-1	10	13	20	29
	94	0.000732475	TGTGCCAGCAGCCAGGTGGGACCAGAGACCCAGTACTTC	CASSQVGPETQYF	TRBV6-6	TRBD1	TRBJ2-5	10	17	21	23
	94	0.000732475	TGCAGTGCTAGATCGACTAGCGGGAAGGCTCGGTTCTTC	CSARSTSGKARFF	TRBV20-1	TRBD2	TRBJ2-1	11	14	28	32
	94	0.000732475	TGTGCCAGCTCACCACTCGTGGTATTCCACAGGCTGGGTGGCTACACCTTC	CASSPLVVFHRLGGYTF	TRBV18	TRBD1	TRBJ1-2	22	28	32	38
	93	0.000724683	TGTGCCAGCAGCATAGCCACCTACGAGCAGTACTTC	CASSIATYEQYF	TRBV7-9	.	TRBJ2-7	16	-1	-1	19
	93	0.000724683	TGCAGTGCTTCGACGGACTCCTACGAGCAGTACTTC	CSASTDSYEQYF	TRBV20-1	.	TRBJ2-7	8	-1	-1	17
	93	0.000724683	TGTGCCAGCAGTCGGGACGGTCTTTCTAGCACAGATACGCAGTATTTT	CASSRDGLSSTDTQYF	TRBV28	TRBD1	TRBJ2-3	11	12	17	25
	93	0.000724683	TGTGCCTGGAGCAGGGATGGGGGCACTGAAGCTTTCTTT	CAWSRDGGTEAFF	TRBV30	TRBD1	TRBJ1-1	10	11	15	23
	92	0.000716891	TGCAGTGCTCTCCGGGACAGGGGCCTCCATGAGCAGTTCTTC	CSALRDRGLHEQFF	TRBV20-1	TRBD1	TRBJ2-1	8	11	22	28
	92	0.000716891	TGCAGTGCTAGCGGGACTAGCGGGACGTACGAGCAGTACTTC	CSASGTSGTYEQYF	TRBV20-1	TRBD2	TRBJ2-7	10	11	24	27
	92	0.000716891	TGTGCCACCAGCCAGGGGGAGAGGAAGACCCAGTACTTC	CATSQGERKTQYF	TRBV24-1	TRBD1	TRBJ2-5	10	12	18	25
	92	0.000716891	TGTGCCAGCAGTCTAGGTGGCGGAAGATCCATGAACACTGAAGCTTTCTTT	CASSLGGGRSMNTEAFF	TRBV25-1	.	TRBJ1-1	11	-1	-1	29
	91	0.000709098	TGTGCCAGCAGTCAGTTGGGACAGGGGGCAATCTACGAGCAGTACTTC	CASSQLGQGAIYEQYF	TRBV27	TRBD1	TRBJ2-7	11	17	28	32
	91	0.000709098	TGTGCCAGCAGGCAGGACGGCGAGCAGTACTTC	CASRQDGEQYF	TRBV12-3	.	TRBJ2-7	10	-1	-1	20
	91	0.000709098	TGTGCCAGCAGTTACTCGGGGAGAAGGGGCAATGAGCAGTTCTTC	CASSYSGRRGNEQFF	TRBV6-6	TRBD1	TRBJ2-1	17	24	28	29
	90	0.000701306	TGCAGTGCTAGAGATTGGGGTCTACCCTACGAGCAGTACTTC	CSARDWGLPYEQYF	TRBV20-1	.	TRBJ2-7	14	-1	-1	25
	89	0.000693514	TGTGCCAGCAGCCCGAGGGACAGGGGGGTCTACGAGCAGTACTTC	CASSPRDRGVYEQYF	TRBV4-2	TRBD1	TRBJ2-7	12	16	26	29
	88	0.000685721	TGTGCCAGCAGTCAAATTCCAGCGGGAGGATTCACAGATACGCAGTATTTT	CASSQIPAGGFTDTQYF	TRBV27	TRBD2	TRBJ2-3	11	20	28	32
	87	0.000677929	TGTGCCACCAGACCATACGGGACAGGCCAAGAGACCCAGTACTTC	CATRPYGTGQETQYF	TRBV28	TRBD1	TRBJ2-5	10	17	25	26
	86	0.000670137	TGTGCCAGCAGTTACTCCTCTAGCGGTTACAATGAGCAGTTCTTC	CASSYSSSGYNEQFF	TRBV6-6	TRBD2	TRBJ2-1	16	19	25	27
	86	0.000670137	TGCAGCGCCCCAACGTACAATGAGCAGTTCTTC	CSAPTYNEQFF	TRBV20-1	TRBD1	TRBJ2-1	4	5	10	15
	85	0.000662345	TGTGCCAGCACTCCAGGGGGGACTTTTAGCACCGGGGAGCTGTTTTTT	CASTPGGTFSTGELFF	TRBV12-4	TRBD1	TRBJ2-2	9	13	19	29
	84	0.000654552	TGTGCCAGCAGTGTCAGTGAGCGGGAGTCGGCAGATACGCAGTATTTT	CASSVSERESADTQYF	TRBV2	TRBD2	TRBJ2-3	12	19	26	31
	84	0.000654552	TGTGCCAGCGGGTTAGCAGGCAGCCAGTTCTTC	CASGLAGSQFF	TRBV6-1	.	TRBJ2-1	8	-1	-1	24
	84	0.000654552	TGTGCCAGCAGCCATTCGGTGGGCTATGGCTACACCTTC	CASSHSVGYGYTF	TRBV12-4	.	TRBJ1-2	10	-1	-1	23
	83	0.00064676	TGTGCCAGCAGCCCTCGGACTGCCCACCCCACAGATACGCAGTATTTT	CASSPRTAHPTDTQYF	TRBV7-6	TRBD2	TRBJ2-3	11	16	20	29
	83	0.00064676	TGTGCCAGCCGGACAGAGACGCTCGTGAATGGCTACACCTTC	CASRTETLVNGYTF	TRBV10-3	TRBD1	TRBJ1-2	6	10	15	28
	82	0.000638968	TGTGCCAGCAGCTTGACTAGCGGGAGATTAGGGGAGCAGTTCTTC	CASSLTSGRLGEQFF	TRBV12-4	TRBD2	TRBJ2-1	10	14	25	33
	82	0.000638968	TGTGCCAGCAGAACATCGGGACAGCTCTATGGCTACACCTTC	CASRTSGQLYGYTF	TRBV12-3	TRBD1	TRBJ1-2	10	16	23	26
	81	0.000631175	TGTGCCAGCAGTGTATCCGCCAACACTGAAGCTTTCTTT	CASSVSANTEAFF	TRBV2	.	TRBJ1-1	12	-1	-1	21
	81	0.000631175	TGTGCCAGCAGCCTTCTACAGGGATACGAGCAGTACTTC	CASSLLQGYEQYF	TRBV7-2	TRBD1	TRBJ2-7	11	17	22	24
	81	0.000631175	TGTGCCACCAGTGATCTACAGGGTCCACGGGAGACCCAGTACTTC	CATSDLQGPRETQYF	TRBV24-1	TRBD1	TRBJ2-5	14	17	22	30
	80	0.000623383	TGCAGTGCTAATCATGGTAGCTCCTACGAGCAGTACTTC	CSANHGSSYEQYF	TRBV20-1	.	TRBJ2-7	9	-1	-1	18
	80	0.000623383	TGTGCCAGCAGCGCGGACATTTCCATGAACACTGAAGCTTTCTTT	CASSADISMNTEAFF	TRBV2	TRBD1	TRBJ1-1	10	14	18	23
	79	0.000615591	TGTGCCACCAGTGACCCTGGGACAGAAACCTACAATGAGCAGTTCTTC	CATSDPGTETYNEQFF	TRBV24-1	TRBD1	TRBJ2-1	13	18	24	28
	79	0.000615591	TGTGCCAGCAGTTTAGGGCAGGGGGCAGATACGCAGTATTTT	CASSLGQGADTQYF	TRBV12-3	TRBD1	TRBJ2-3	15	18	24	25
	79	0.000615591	TGTGCCAGCAGCCTAACTAGCGGGAGGGTTGCCTACGAGCAGTACTTC	CASSLTSGRVAYEQYF	TRBV3-1	TRBD2	TRBJ2-7	12	15	27	31
	79	0.000615591	TGTGCCAGCAGTCCTCAGGGGCAAAAAAACTATGGCTACACCTTC	CASSPQGQKNYGYTF	TRBV25-1	TRBD1	TRBJ1-2	11	15	20	27
	79	0.000615591	TGCAGTGCTAGACTGAGCTCCTATAATTCACCCCTCCACTTT	CSARLSSYNSPLHF	TRBV20-1	.	TRBJ1-6	11	-1	-1	14
	79	0.000615591	TGCAGTGCGATTACTAGCGGGGGGTGGTACGAGCAGTACTTC	CSAITSGGWYEQYF	TRBV20-1	TRBD2	TRBJ2-7	7	12	20	27
	78	0.000607799	TGTGCCAGCTCTGGGAGCTCTAACTATGGCTACACCTTC	CASSGSSNYGYTF	TRBV12-4	TRBD2	TRBJ1-2	8	12	16	19
	78	0.000607799	TGTGCCAGCAGTTTAGTTGGGGGCGAGACCCAGTACTTC	CASSLVGGETQYF	TRBV12-3	TRBD1	TRBJ2-5	15	18	23	24
	78	0.000607799	TGTGCCAGCGGTCCAGGGGATCGAGTTGGCTATGGCTACACCTTC	CASGPGDRVGYGYTF	TRBV6-5	TRBD1	TRBJ1-2	8	13	18	29
	77	0.000600006	TGTGCCAGCAGTCCGACACAGACCTACAATGAGCAGTTCTTC	CASSPTQTYNEQFF	TRBV28	.	TRBJ2-1	11	-1	-1	22
	77	0.000600006	TGTGCCAGCAGCTTCTCAGGGGCGGAGACCCAGTACTTC	CASSFSGAETQYF	TRBV5-6	TRBD1	TRBJ2-5	13	16	21	24
	77	0.000600006	TGTGCCAGCAGTTACCCCGGATCACTTACAAATGAGCAGTTCTTC	CASSYPGSLTNEQFF	TRBV6-2	TRBD1	TRBJ2-1	14	15	19	30
	77	0.000600006	TGCAGTGCCACGACAGGGGACGCTGGAAACACCATATATTTT	CSATTGDAGNTIYF	TRBV20-1	TRBD1	TRBJ1-3	7	11	18	22
	76	0.000592214	TGTGCCAGCAGCTTAGAACGGCTCTACGAGCAGTACTTC	CASSLERLYEQYF	TRBV11-1	.	TRBJ2-7	15	-1	-1	23
	75	0.000584422	TGTGCCACCAGTGACCCATTAAGCTCCTACAATGAGCAGTTCTTC	CATSDPLSSYNEQFF	TRBV24-1	.	TRBJ2-1	13	-1	-1	21
	75	0.000584422	TGTGCCAGCTCACCCCGAGGGGGGGTCCACAATGAGCAGTTCTTC	CASSPRGGVHNEQFF	TRBV18	TRBD1	TRBJ2-1	13	17	22	28
	73	0.000568837	TGCGCCAGCAGCCCGGACCGTGAAGCTTTCTTT	CASSPDREAFF	TRBV5-1	.	TRBJ1-1	11	-1	-1	20
	73	0.000568837	TGTGCCAGCAGCGGCTGGGGCGCGGAGCTGTTTTTT	CASSGWGAELFF	TRBV7-2	TRBD1	TRBJ2-2	11	16	22	23
	73	0.000568837	TGTGCCAGCAGTTTGGGGTTGGTCCAGGAGACCCAGTACTTC	CASSLGLVQETQYF	TRBV6-5	.	TRBJ2-5	12	-1	-1	18
	72	0.000561045	TGTGCCACCAGCAGAGGAATCCCCCGAGGGGATGAGCAGTTCTTC	CATSRGIPRGDEQFF	TRBV15	TRBD1	TRBJ2-1	15	20	24	31
	71	0.000553253	TGTGCCAGCAGCCGGGACATCCCTTACAATGAGCAGTTCTTC	CASSRDIPYNEQFF	TRBV6-2	TRBD1	TRBJ2-1	10	11	18	24
	71	0.000553253	TGTGCCAGCAGCCTGTTAGCGGGAATCGGGGAGCTGTTTTTT	CASSLLAGIGELFF	TRBV3-1	TRBD2	TRBJ2-2	12	16	23	26
	70	0.00054546	TGTGCCAGCAGATATGGGCCAAGGGGAGACGAGCAGTACTTC	CASRYGPRGDEQYF	TRBV2	TRBD1	TRBJ2-7	10	21	25	28
	70	0.00054546	TGCAGTGCTAGAGAGGCAGGGGGCCACCACAATGAGCAGTTCTTC	CSAREAGGHHNEQFF	TRBV20-1	TRBD1	TRBJ2-1	13	16	23	28
	70	0.00054546	TGTGCCAGCAGTTTATGGACAGGGGGCTTAAACACTGAAGCTTTCTTT	CASSLWTGGLNTEAFF	TRBV28	TRBD1	TRBJ1-1	16	17	26	30
	70	0.00054546	TGTGCCAGCAAGCGGGAGCTGAACACCGGGGAGCTGTTTTTT	CASKRELNTGELFF	TRBV27	TRBD2	TRBJ2-2	9	10	17	20
	70	0.00054546	TGTGCCAGCAGCTCAAGGCCCCACGGCCAAGAGACCCAGTACTTC	CASSSRPHGQETQYF	TRBV7-9	TRBD1	TRBJ2-5	12	17	21	26
	69	0.000537668	TGCAGTGCTAGAAAGGGACAGGGCCACAATGAGCAGTTCTTC	CSARKGQGHNEQFF	TRBV20-1	TRBD1	TRBJ2-1	11	14	22	25
	69	0.000537668	TGTGCCAGCAGCTTCAGAGGGGGAGGCACTGAAGCTTTCTTT	CASSFRGGGTEAFF	TRBV7-2	TRBD1	TRBJ1-1	13	17	22	26
	69	0.000537668	TGTGCCTGGAGCGGGGATGAGGGCTACGAGCAGTACTTC	CAWSGDEGYEQYF	TRBV30	TRBD2	TRBJ2-7	10	18	22	23
	69	0.000537668	TGTGCCAGCAGTTTTAATGGCTACACCTTC	CASSFNGYTF	TRBV12-3	.	TRBJ1-2	13	-1	-1	16
	68	0.000529876	TGTGCCAGCAGTTACTTCATGGGCGGAACCGCCAACGAGCAGTACTTC	CASSYFMGGTANEQYF	TRBV6-5	TRBD1	TRBJ2-7	15	20	24	34
	68	0.000529876	TGTGCCAGCAGCCGACCTGGAAGGGACGTCTCCTACGAGCAGTACTTC	CASSRPGRDVSYEQYF	TRBV4-2	TRBD1	TRBJ2-7	12	22	26	29
	68	0.000529876	TGTGCCAGCAGCTGGGACGGTAACACCGGGGAGCTGTTTTTT	CASSWDGNTGELFF	TRBV28	TRBD1	TRBJ2-2	10	13	17	21
	68	0.000529876	TGTGCCAGCAGCCAGACGGCCAGTCGGCATACGCAGTATTTT	CASSQTASRHTQYF	TRBV7-9	.	TRBJ2-3	11	-1	-1	28
	68	0.000529876	TGTGCCACCAGTTCAGAGAGCTCCTACGAGCAGTACTTC	CATSSESSYEQYF	TRBV24-1	.	TRBJ2-7	11	-1	-1	17
	67	0.000522083	TGTGCCAGCAGTCCCCCCACAGGGGTGGGACCAGATACGCAGTATTTT	CASSPPTGVGPDTQYF	TRBV6-6	TRBD1	TRBJ2-3	11	18	24	31
	67	0.000522083	TGTGCCAGCAGCTTGGCCGGGACCCTGTACAATGAGCAGTTCTTC	CASSLAGTLYNEQFF	TRBV5-6	TRBD1	TRBJ2-1	17	22	26	27
	67	0.000522083	TGTGCCAGCAGCTTAGCAAACTACGAGCAGTACTTC	CASSLANYEQYF	TRBV7-2	.	TRBJ2-7	16	-1	-1	20
	67	0.000522083	TGTGCCATCAGTGAGCTCGGGACTAGCGGGATGAGCTCCTACAATGAGCAGTTCTTC	CAISELGTSGMSSYNEQFF	TRBV10-3	TRBD2	TRBJ2-1	14	17	30	32
	67	0.000522083	TGTGCCAGCAGTTTCCTCTGGGGGGACACTTCCTCTGGAAACACCATATATTTT	CASSFLWGDTSSGNTIYF	TRBV28	TRBD1	TRBJ1-3	13	22	27	32
	67	0.000522083	TGTGCCAGCAGCTTAGTCCCAAGGCGGAGCGGTGGTGAGCAGTTCTTC	CASSLVPRRSGGEQFF	TRBV7-2	TRBD2	TRBJ2-1	15	27	31	35
	66	0.000514291	TGCAGTGCTAGAGTGGCTAGCGCCGGAGGTTACAATGAGCAGTTCTTC	CSARVASAGGYNEQFF	TRBV20-1	TRBD2	TRBJ2-1	12	16	21	30
	66	0.000514291	TGTGCCAGCAGTTACTCAGCGGGTTCCTACAATGAGCAGTTCTTC	CASSYSAGSYNEQFF	TRBV6-6	TRBD2	TRBJ2-1	16	17	22	24
	66	0.000514291	TGTGCCAGCAGTTACTCGGGACTTTTGGGGAACCCAGATACGCAGTATTTT	CASSYSGLLGNPDTQYF	TRBV27	TRBD2	TRBJ2-3	12	16	22	34
	66	0.000514291	TGTGCCAGCAGCCAAGATAGGGGATCTGGAAACACCATATATTTT	CASSQDRGSGNTIYF	TRBV4-2	TRBD1	TRBJ1-3	17	18	22	24
	66	0.000514291	TGCAGCGTTGAAGATCCGGCCAGCTTCGGCGGGGAGCTGTTTTTT	CSVEDPASFGGELFF	TRBV29-1	.	TRBJ2-2	15	-1	-1	29
	65	0.000506499	TGTGCCACCAGCAGAGGACCGGAGACCCAGTACTTC	CATSRGPETQYF	TRBV15	.	TRBJ2-5	15	-1	-1	21
	65	0.000506499	TGTGCCAGCAGCTTAGGAGTCACCAACAATGAGCAGTTCTTC	CASSLGVTNNEQFF	TRBV7-7	.	TRBJ2-1	15	-1	-1	13
	65	0.000506499	TGTGCCACCAGCGTCGACAGGGGGCGGATAGATACGCAGTATTTT	CATSVDRGRIDTQYF	TRBV15	TRBD1	TRBJ2-3	11	15	25	29
	63	0.000490914	TGTGCCAGCAGTGGGCCTTACTACGAGCAGTACTTC	CASSGPYYEQYF	TRBV28	TRBD2	TRBJ2-7	11	12	16	20
	63	0.000490914	TGTGCCAGCAGTTTGGACAGTTCCACTGGCTACACCTTC	CASSLDSSTGYTF	TRBV6-2	TRBD1	TRBJ1-2	12	14	19	26
	63	0.000490914	TGCGCCAGCAGCCATAGAGGGGGAGTTGATGAGCAGTTCTTC	CASSHRGGVDEQFF	TRBV4-1	TRBD1	TRBJ2-1	13	17	22	28
	63	0.000490914	TGTGCCAGCAGCCAGCAAACTGGGACTAGCGGGACAGATACGCAGTATTTT	CASSQQTGTSGTDTQYF	TRBV3-1	TRBD2	TRBJ2-3	13	21	32	33
	62	0.000483122	TGCGCCAGCAGACTAGTCTCCTACAATGAGCAGTTCTTC	CASRLVSYNEQFF	TRBV10-2	TRBD2	TRBJ2-1	10	12	16	17
	62	0.000483122	TGTGCCAGCAGTTACGGTCCTAGCGGGAGCTCCTACAATGAGCAGTTCTTC	CASSYGPSGSSYNEQFF	TRBV6-5	TRBD2	TRBJ2-1	14	19	24	25
	62	0.000483122	TGTGCCAGCACCGAGAGGGGGACGGGGTATTCACCCCTCCACTTT	CASTERGTGYSPLHF	TRBV2	TRBD1	TRBJ1-6	9	15	20	28
	62	0.000483122	TGTGCCAGCAGTAGGGGAACCTCTCACACCGGGGAGCTGTTTTTT	CASSRGTSHTGELFF	TRBV2	TRBD1	TRBJ2-2	11	12	16	25
	62	0.000483122	TGTGCCAGCAGTGCCTCGGGGGCGGCTAATGAAAAACTGTTTTTT	CASSASGAANEKLFF	TRBV28	TRBD1	TRBJ1-4	11	17	23	25
	62	0.000483122	TGTGCCAGCAGCACCCCCGAAGCGGCGGTGGGTGGTACGCAGTATTTT	CASSTPEAAVGGTQYF	TRBV28	TRBD1	TRBJ2-3	10	13	17	35
	62	0.000483122	TGCGCCAGCAGCCCCGGACCTAACACTGAAGCTTTCTTT	CASSPGPNTEAFF	TRBV5-1	TRBD1	TRBJ1-1	11	12	16	21
	61	0.00047533	TGCAGCGCTGAGTTTTCCTACGAGCAGTACTTC	CSAEFSYEQYF	TRBV29-1	.	TRBJ2-7	10	-1	-1	15
	61	0.00047533	TGTGCCAGCAGTGAACAACCAGTAGCGGGGCGAGAGCAGTTCTTC	CASSEQPVAGREQFF	TRBV2	TRBD2	TRBJ2-1	14	22	28	33
	61	0.00047533	TGCGCCAGCAGCCCCGGCGGCGCGTCCAATGAGCAGTTCTTC	CASSPGGASNEQFF	TRBV5-1	TRBD1	TRBJ2-1	11	12	16	26
	61	0.00047533	TGTGCCAGCAGCGTTTCCGGGGCCCGCTCCTACAATGAGCAGTTCTTC	CASSVSGARSYNEQFF	TRBV7-2	TRBD2	TRBJ2-1	11	19	24	25
	61	0.00047533	TGTGCCAGCAGTTCTAGCGGGAGGCCAAGTAATGAGCAGTTCTTC	CASSSSGRPSNEQFF	TRBV27	TRBD2	TRBJ2-1	12	13	23	30
	61	0.00047533	TGCGCCAGCAGCTTGTCACAGGGGGCATCCGAGCAGTACTTC	CASSLSQGASEQYF	TRBV5-1	TRBD1	TRBJ2-7	14	17	25	29
	61	0.00047533	TGTGCCAGCACCGAAACCGGGACAATAAACTATGGCTACACCTTC	CASTETGTINYGYTF	TRBV7-2	TRBD1	TRBJ1-2	9	16	23	27
	60	0.000467537	TGTGCCAGCAGGGGTGGGGGCAGCGATAATTCACCCCTCCACTTT	CASRGGGSDNSPLHF	TRBV2	TRBD1	TRBJ1-6	10	15	20	25
	60	0.000467537	TGCAGTGCCCACTCCGACAGGGATGAAAAACTGTTTTTT	CSAHSDRDEKLFF	TRBV20-1	TRBD1	TRBJ1-4	7	15	21	22
	59	0.000459745	TGTGCCAGCAGCAAAGCGGACAGGGACCTGAACACTGAAGCTTTCTTT	CASSKADRDLNTEAFF	TRBV21-1	TRBD1	TRBJ1-1	17	18	24	28
	59	0.000459745	TGTGCCAGCAGTTTAAGACAGGGGGCGAACACTGAAGCTTTCTTT	CASSLRQGANTEAFF	TRBV12-4	TRBD1	TRBJ1-1	14	16	25	26
	59	0.000459745	TGTGCCAGCAGCATGGCAATACTAGCCAAAAACATTCAGTACTTC	CASSMAILAKNIQYF	TRBV11-2	.	TRBJ2-4	11	-1	-1	21
	59	0.000459745	TGTGCCATCAGTCGATTGGACTATGGCTACACCTTC	CAISRLDYGYTF	TRBV10-3	.	TRBJ1-2	11	-1	-1	19
	59	0.000459745	TGCGCCAGCAGTGAGCCGAGCACAGGGCATGAGCAGTTCTTC	CASSEPSTGHEQFF	TRBV10-2	TRBD1	TRBJ2-1	18	21	26	28
	58	0.000451953	TGTGCCAGCAGTCCTCGGGGGCGGGACACTGAAGCTTTCTTT	CASSPRGRDTEAFF	TRBV6-6	TRBD1	TRBJ1-1	11	16	22	25
	58	0.000451953	TGTGCCTGGAACCGGGCCCGCGAGCAGTACTTC	CAWNRAREQYF	TRBV30	TRBD2	TRBJ2-7	9	13	18	20
	58	0.000451953	TGCGCCAGCAGCCGAGGGAATAGCAATCAGCCCCAGCATTTT	CASSRGNSNQPQHF	TRBV4-1	TRBD2	TRBJ1-5	12	13	17	19
	58	0.000451953	TGTGCCAGCAGACTGGGACCGTCGGTGGACATTCAGTACTTC	CASRLGPSVDIQYF	TRBV6-5	TRBD1	TRBJ2-4	10	14	18	28
	58	0.000451953	TGCAGCGTTGGGCCAGATACGCAGTATTTT	CSVGPDTQYF	TRBV29-1	.	TRBJ2-3	9	-1	-1	13
	58	0.000451953	TGTGCCACCAGTGATCCGGCGGGAGGGCCAGGTGAGCAGTTCTTC	CATSDPAGGPGEQFF	TRBV24-1	TRBD2	TRBJ2-1	14	18	28	32
	58	0.000451953	TGTGCCAGCAGTTTAAGTCAGCCCCAGCATTTT	CASSLSQPQHF	TRBV28	.	TRBJ1-5	14	-1	-1	17
	58	0.000451953	TGTGCCAGCAGGGTGGGCCCAGGGTCACCCCTCCACTTT	CASRVGPGSPLHF	TRBV28	TRBD2	TRBJ1-6	10	14	19	24
	57	0.00044416	TGCGCCAGCCGCCCGGGAGGTCCAGAGACCCAGTACTTC	CASRPGGPETQYF	TRBV23-1	TRBD1	TRBJ2-5	8	11	17	23
	57	0.00044416	TGCAGTGCTAGAGGCCAACTAGCGGGAGTTCATGAGCAGTTCTTC	CSARGQLAGVHEQFF	TRBV20-1	TRBD2	TRBJ2-1	12	17	27	31
	57	0.00044416	TGTGCCAGCAGTCCCTTATGGGGGGATACGCAGTATTTT	CASSPLWGDTQYF	TRBV6-2	TRBD1	TRBJ2-3	11	19	23	24
	57	0.00044416	TGTGCCAGCAGCTTAGGTGGGAGGGCCCTCTCCTACAATGAGCAGTTCTTC	CASSLGGRALSYNEQFF	TRBV11-3	TRBD2	TRBJ2-1	15	18	28	29
	57	0.00044416	TGTGCCAGCAGTCCAGGGTGGCGGGAGATGGGCGAGCAGTACTTC	CASSPGWREMGEQYF	TRBV12-4	TRBD2	TRBJ2-7	11	20	26	32
	57	0.00044416	TGTGCCAGCTCACCCGGACAGGGGCCCTACGAGCAGTACTTC	CASSPGQGPYEQYF	TRBV18	TRBD1	TRBJ2-7	13	15	23	25
	56	0.000436368	TGTGCCAGCAGTCCCGGGACAAAGGCCCACACTGAAGCTTTCTTT	CASSPGTKAHTEAFF	TRBV6-5	TRBD1	TRBJ1-1	11	12	20	28
	56	0.000436368	TGTGCCAGCAGTGCCAAGACAGGGGCCAATGAGCAGTTCTTC	CASSAKTGANEQFF	TRBV6-6	TRBD1	TRBJ2-1	11	17	24	26
	56	0.000436368	TGTGCCAGCAGCTCGGAAGGACTAGCGGGAGCCTACGAGCAGTACTTC	CASSSEGLAGAYEQYF	TRBV5-4	TRBD2	TRBJ2-7	12	18	30	31
	56	0.000436368	TGCGCCAGCAGCCAGGGGTGGCCCACAGATACGCAGTATTTT	CASSQGWPTDTQYF	TRBV4-1	.	TRBJ2-3	13	-1	-1	23
	55	0.000428576	TGTGCCAGCAGCTTAATGGCTAGCGGGAGAAATGAGCAGTTCTTC	CASSLMASGRNEQFF	TRBV11-3	TRBD2	TRBJ2-1	14	19	28	30
	55	0.000428576	TGTGCCAGCAGCCAAGAGGGGGGGCTAAATTCACCCCTCCACTTT	CASSQEGGLNSPLHF	TRBV3-1	TRBD1	TRBJ1-6	16	19	24	27
	54	0.000420784	TGCAGCGTGTACTCTAACTATGGCTACACCTTC	CSVYSNYGYTF	TRBV29-1	.	TRBJ1-2	7	-1	-1	13
	54	0.000420784	TGTGCCAGCAGTTCGTACAGGGGGCGTCTTGCCTACGAGCAGTACTTC	CASSSYRGRLAYEQYF	TRBV27	TRBD1	TRBJ2-7	12	16	25	31
	54	0.000420784	TGTGCCATCAGTGACGAGGTGGACACGAGCTACGAGCAGTACTTC	CAISDEVDTSYEQYF	TRBV10-3	TRBD1	TRBJ2-7	13	20	24	29
	54	0.000420784	TGTGCCAGCAGCCCCCAACCCCTAGCGGGAGGAGATACGCAGTATTTT	CASSPQPLAGGDTQYF	TRBV7-7	TRBD2	TRBJ2-3	11	21	31	32
	54	0.000420784	TGTGCCAGCAGTGAGCAAATGGCCGGGGGCAATGAGCAGTTCTTC	CASSEQMAGGNEQFF	TRBV6-1	TRBD1	TRBJ2-1	13	22	26	29
	53	0.000412991	TGTGCCAGCAGTACCCTGGGGATCTCCTACGAGCAGTACTTC	CASSTLGISYEQYF	TRBV6-5	TRBD1	TRBJ2-7	11	13	17	19
	53	0.000412991	TGTGCCAGCAGTTACTCGATCGGGGTGGGTGAAAAACTGTTTTTT	CASSYSIGVGEKLFF	TRBV6-5	.	TRBJ1-4	18	-1	-1	29
	53	0.000412991	TGCGCCAGCAGCCCTAGCGTTACCTCCTACGAGCAGTACTTC	CASSPSVTSYEQYF	TRBV5-1	TRBD2	TRBJ2-7	11	13	18	23
	53	0.000412991	TGTGCCAGCAGCCAACTAGATTACAGTGAGCAGTTCTTC	CASSQLDYSEQFF	TRBV14	.	TRBJ2-1	14	-1	-1	21
	53	0.000412991	TGTGCCAGCAGCTTGGTGACTAGCGGGAGCACAGATACGCAGTATTTT	CASSLVTSGSTDTQYF	TRBV5-6	TRBD2	TRBJ2-3	15	17	26	27
	53	0.000412991	TGTGCCATCACCCAAGACCGCTACGAGCAGTACTTC	CAITQDRYEQYF	TRBV10-3	.	TRBJ2-7	9	-1	-1	20
	52	0.000405199	TGCGCCAGCAGCTTGGTAGGGTACAATGAGCAGTTCTTC	CASSLVGYNEQFF	TRBV5-1	.	TRBJ2-1	15	-1	-1	21
	52	0.000405199	TGTGCCACCAGGGGCCCTGGGGAAGGCTACACCTTC	CATRGPGEGYTF	TRBV24-1	TRBD2	TRBJ1-2	10	11	17	24
	52	0.000405199	TGTGCCAGCAGCCCCTGGACAGGGGGAAATGAGCAGTTCTTC	CASSPWTGGNEQFF	TRBV7-2	TRBD1	TRBJ2-1	11	12	25	27
	52	0.000405199	TGTGCTAGTGGTTTGCCCGGAGGAGGGCGGCTTAACACTGAAGCTTTCTTT	CASGLPGGGRLNTEAFF	TRBV12-5	TRBD2	TRBJ1-1	14	21	27	33
	52	0.000405199	TGTGCCAGCAGTGGCCAGGCCAGGGCGAACTATGGCTACACCTTC	CASSGQARANYGYTF	TRBV25-1	TRBD1	TRBJ1-2	12	20	24	27
	51	0.000397407	TGTGCCAGCAGTGGCCGGGGGAACACCGGGGAGCTGTTTTTT	CASSGRGNTGELFF	TRBV12-3	TRBD1	TRBJ2-2	11	14	18	20
	51	0.000397407	TGTGCCAGCAGCTTAGCGGGAGGCCAGAACACCGGGGAGCTGTTTTTT	CASSLAGGQNTGELFF	TRBV7-2	TRBD2	TRBJ2-2	17	18	22	26
	51	0.000397407	TGTGCCAGCTCACCGTCGGGACAGAACTATGGCTACACCTTC	CASSPSGQNYGYTF	TRBV18	TRBD1	TRBJ1-2	13	16	23	24
	51	0.000397407	TGTGCCAGCAGTCCCAGTGGAGGGGGCTATGGCTACACCTTC	CASSPSGGGYGYTF	TRBV27	TRBD1	TRBJ1-2	11	20	25	26
	51	0.000397407	TGCAGCGTCCAGCCGCAAGAGACCCAGTACTTC	CSVQPQETQYF	TRBV29-1	.	TRBJ2-5	7	-1	-1	15
	51	0.000397407	TGTGCCAGCCACCGACTACAGGGGTTACCCTACGAGCAGTACTTC	CASHRLQGLPYEQYF	TRBV6-5	TRBD1	TRBJ2-7	8	17	23	28
	51	0.000397407	TGTGCCAGCAGTTTGCCCACAGGGGCGGTGCAGACCCAGTACTTC	CASSLPTGAVQTQYF	TRBV28	TRBD1	TRBJ2-5	13	18	24	31
	50	0.000389614	TGTGCCAGCAGTTATACCCCTGATGGGAACATTCAGTACTTC	CASSYTPDGNIQYF	TRBV6-5	TRBD1	TRBJ2-4	13	16	21	27
	50	0.000389614	TGTGCCAGCAGCTCCATCCAGGGTTTGGGTAATGAAAAACTGTTTTTT	CASSSIQGLGNEKLFF	TRBV28	TRBD1	TRBJ1-4	10	18	22	29
	50	0.000389614	TGTGCCAGCAGTTACTCGGCCCGGGGCCAGGGAGGAGAGCAGTACTTC	CASSYSARGQGGEQYF	TRBV6-5	TRBD1	TRBJ2-7	17	19	24	36
	50	0.000389614	TGTGCCATCAGTGAAGAGGTGGGGACAGAACATCAGCCCCAGCATTTT	CAISEEVGTEHQPQHF	TRBV10-3	TRBD1	TRBJ1-5	13	21	27	31
	50	0.000389614	TGTGCCAGCAGTTATTCCCAGAGTTCGGATACGCAGTATTTT	CASSYSQSSDTQYF	TRBV6-5	.	TRBJ2-3	13	-1	-1	27
	50	0.000389614	TGTGCCAGCGGAATCAGGGGGCTGAGAATTGAAGCTTTCTTT	CASGIRGLRIEAFF	TRBV27	TRBD1	TRBJ1-1	8	14	21	29
	49	0.000381822	TGCGCCAGCAGTGGGGGACAGGGGGCGAGCACAGATACGCAGTATTTT	CASSGGQGASTDTQYF	TRBV10-2	TRBD1	TRBJ2-3	12	14	26	27
	49	0.000381822	TGTGCCAGCAGATCCCTAGCGGGAGGGGAGCAGTTCTTC	CASRSLAGGEQFF	TRBV12-3	TRBD2	TRBJ2-1	10	15	26	27
	49	0.000381822	TGTGCCCTACCGGGCTATTGGGAGACCCAGTACTTC	CALPGYWETQYF	TRBV28	TRBD1	TRBJ2-5	5	9	13	21
	49	0.000381822	TGCGCCAGCAGTGAAAGCGGTTGGGATACGCAGTATTTT	CASSESGWDTQYF	TRBV10-1	TRBD2	TRBJ2-3	13	15	19	24
	48	0.00037403	TGTGCCACCACCCGAGGGACTAGTTGGTACGAGCAGTACTTC	CATTRGTSWYEQYF	TRBV28	TRBD2	TRBJ2-7	6	15	22	27
	48	0.00037403	TGCGCCAGCAGCTCCAGACAGGGGGCAGACGAGCAGTACTTC	CASSSRQGADEQYF	TRBV5-1	TRBD1	TRBJ2-7	12	16	25	28
	48	0.00037403	TGCAGTGCTTATGAGGGGCAGGTAACTGAAGCTTTCTTT	CSAYEGQVTEAFF	TRBV20-1	TRBD1	TRBJ1-1	8	13	17	24
	47	0.000366238	TGTGCCAGCAGTTTATGGGGAGATCAGCCCCAGCATTTT	CASSLWGDQPQHF	TRBV28	TRBD2	TRBJ1-5	16	17	21	22
	47	0.000366238	TGCGCCAGCAGCCTCCGGGACAGGGTTCAGCCCCAGCATTTT	CASSLRDRVQPQHF	TRBV5-1	TRBD1	TRBJ1-5	11	14	24	26
	47	0.000366238	TGTGCCAGCTCACCTCTGGACAGGGTAAGGGATGAGCAGTTCTTC	CASSPLDRVRDEQFF	TRBV18	TRBD1	TRBJ2-1	13	17	24	31
	47	0.000366238	TGTGCCAGCAGTTACTCGCCGGACACCTCCTACAATGAGCAGTTCTTC	CASSYSPDTSYNEQFF	TRBV6-6	TRBD1	TRBJ2-1	17	20	24	26
	47	0.000366238	TGTGCCAGCAGCGGACTAGGATATACGCAGTATTTT	CASSGLGYTQYF	TRBV9	TRBD2	TRBJ2-3	12	13	18	22
	47	0.000366238	TGTGCCAGCAGTTTACAGGGCGGAGTAACAGAGACCCAGTACTTC	CASSLQGGVTETQYF	TRBV28	TRBD1	TRBJ2-5	14	15	19	29
	47	0.000366238	TGTGCCAGCTCACCACGGGGCAGGGGAAACGAGCAGTACTTC	CASSPRGRGNEQYF	TRBV18	TRBD1	TRBJ2-7	15	16	25	28
	47	0.000366238	TGCAGTGCTAGGGAACAGGGGGCGAACTCCTACAATGAGCAGTTCTTC	CSAREQGANSYNEQFF	TRBV20-1	TRBD1	TRBJ2-1	10	14	23	26
	46	0.000358445	TGTGCCAGCAGGGACGACAGCGGAAGCTCCTACGAGCAGTACTTC	CASRDDSGSSYEQYF	TRBV6-5	TRBD1	TRBJ2-7	10	15	19	24
	46	0.000358445	TGCGCCAGCAGCGCCGGGACAACTAACACCGGGGAGCTGTTTTTT	CASSAGTTNTGELFF	TRBV5-1	TRBD1	TRBJ2-2	11	13	20	24
	46	0.000358445	TGTGCCAGCAGCTTAAAGCCAAACGGGGAGCTGTTTTTT	CASSLKPNGELFF	TRBV7-9	.	TRBJ2-2	14	-1	-1	23
	46	0.000358445	TGCGCCAGCAGCCAGACAGGGGAGAACACTGAAGCTTTCTTT	CASSQTGENTEAFF	TRBV4-3	TRBD1	TRBJ1-1	13	14	21	23
	45	0.000350653	TGCGCCAGCAGCCAAGATCGCAGCTACGAGCAGTACTTC	CASSQDRSYEQYF	TRBV4-3	.	TRBJ2-7	18	-1	-1	23
	45	0.000350653	TGTGCCAGCTCACTATCGAGAGGGGTCGAGCAGTACTTC	CASSLSRGVEQYF	TRBV18	TRBD1	TRBJ2-7	12	20	24	26
	45	0.000350653	TGTGCCAGCAGTTCCACGAGGGGGGGGCGGTATTTT	CASSSTRGGRYF	TRBV12-4	TRBD1	TRBJ2-3	12	22	28	29
	45	0.000350653	TGCAGTGCTAGAGACCGGATTTCCTACAATGAGCAGTTCTTC	CSARDRISYNEQFF	TRBV20-1	.	TRBJ2-1	13	-1	-1	21
	45	0.000350653	TGTGCCAGAAGCCAAGGCCGGGACAGGGCTCGTTTCAATCAGCCCCAGCATTTT	CARSQGRDRARFNQPQHF	TRBV5-3	TRBD1	TRBJ1-5	11	17	27	35
	45	0.000350653	TGTGCCAGCTCACCGAGTCCGGTTAGCGACGAGCAGTACTTC	CASSPSPVSDEQYF	TRBV18	TRBD2	TRBJ2-7	13	15	19	28
	45	0.000350653	TGTGCCAGCAGTTTATCCTCAGGGCTACGCAATCAGCCCCAGCATTTT	CASSLSSGLRNQPQHF	TRBV27	TRBD1	TRBJ1-5	16	19	23	28
	45	0.000350653	TGTGCCACCAGTGATGCCGGGACTAGCTACAATGAGCAGTTCTTC	CATSDAGTSYNEQFF	TRBV24-1	TRBD2	TRBJ2-1	14	16	25	26
	44	0.000342861	TGTGCCAACCTAACGACAGGGCCGTACGAGCAGTACTTC	CANLTTGPYEQYF	TRBV6-4	TRBD1	TRBJ2-7	6	14	20	24
	44	0.000342861	TGTGCCAGCAGCTTGAGTGGGCAACCCAATCAGCCCCAGCATTTT	CASSLSGQPNQPQHF	TRBV7-6	.	TRBJ1-5	13	-1	-1	26
	44	0.000342861	TGCGCCAGCAGCTTGGGACAATCCTACGAGCAGTACTTC	CASSLGQSYEQYF	TRBV5-1	.	TRBJ2-7	15	-1	-1	21
	44	0.000342861	TGTGCCAGCAGTTTAGGGGTCAGAGCGGCGAACACCGGGGAGCTGTTTTTT	CASSLGVRAANTGELFF	TRBV12-4	.	TRBJ2-2	15	-1	-1	27
	44	0.000342861	TGTGCCAGCAGTTACTCGCGGAGCTCTTCCTACGAGCAGTACTTC	CASSYSRSSSYEQYF	TRBV6-6	.	TRBJ2-7	17	-1	-1	27
	44	0.000342861	TGCAGTGCAGGGACCGGGGGAATAGGCACAGATACGCAGTATTTT	CSAGTGGIGTDTQYF	TRBV20-1	TRBD1	TRBJ2-3	7	9	19	25
	44	0.000342861	TGTGCCAGCAGTTACGGCCCGGGCGGGATCTCCTACAATGAGCAGTTCTTC	CASSYGPGGISYNEQFF	TRBV6-5	TRBD1	TRBJ2-1	14	17	22	25
	43	0.000335068	TGTGCCAGCAGTGAAGTCGACGTTTATGGCTACACCTTC	CASSEVDVYGYTF	TRBV4-2	.	TRBJ1-2	10	-1	-1	24
	43	0.000335068	TGTGCCAGCAGTTTGGACATAAACGGCTACACCTTC	CASSLDINGYTF	TRBV2	TRBD1	TRBJ1-2	11	14	18	24
	43	0.000335068	TGTGCCAGCAGTTACTCTCGGACAAGCAATCAGCCCCAGCATTTT	CASSYSRTSNQPQHF	TRBV6-5	TRBD1	TRBJ1-5	16	19	23	24
	43	0.000335068	TGTGCCAGCAGTTCAACGGAGTTGAACACTGAAGCTTTCTTT	CASSSTELNTEAFF	TRBV5-6	.	TRBJ1-1	10	-1	-1	22
	43	0.000335068	TGTGCCAGCAGCTTAGTTAGGGACTCCAACGTCAGATCCTACGAGCAGTACTTC	CASSLVRDSNVRSYEQYF	TRBV7-6	TRBD2	TRBJ2-7	15	19	24	36
	43	0.000335068	TGTGCCAGCAGCCTCGGTGGCGATGAGCAGTTCTTC	CASSLGGDEQFF	TRBV12-3	.	TRBJ2-1	10	-1	-1	22
	43	0.000335068	TGTGCCTGGAGTGTATGGGGGAGCGGGAGGGCAGGCAATGAGCAGTTCTTC	CAWSVWGSGRAGNEQFF	TRBV30	TRBD2	TRBJ2-1	14	21	31	35
	42	0.000327276	TGTGCCACCAGTGCAGGGGACAATGAGCAGTTCTTC	CATSAGDNEQFF	TRBV24-1	TRBD1	TRBJ2-1	12	13	18	19
	42	0.000327276	TGTGCCAGCGGCCTTGGGGCTGGGAACGGGTACGAGCAGTACTTC	CASGLGAGNGYEQYF	TRBV5-5	TRBD1	TRBJ2-7	8	15	19	30
	42	0.000327276	TGCGCCAGCAGCTCCGGACAGGGGGATGGCTACACCTTC	CASSSGQGDGYTF	TRBV5-1	TRBD1	TRBJ1-2	12	15	24	25
	42	0.000327276	TGTGCCACCAGCAGAGGGACTACGGACAATGAGCAGTTCTTC	CATSRGTTDNEQFF	TRBV15	TRBD2	TRBJ2-1	15	16	21	25
	42	0.000327276	TGTGCCAGCAGCTCAACTGGGATCTCCTACGAGCAGTACTTC	CASSSTGISYEQYF	TRBV5-6	.	TRBJ2-7	12	-1	-1	19
	42	0.000327276	TGTGCCAGCAGCTGGCCCGAACAGGACAGCCTTGATTACAATGAGCAGTTCTTC	CASSWPEQDSLDYNEQFF	TRBV7-8	TRBD1	TRBJ2-1	12	23	28	36
	42	0.000327276	TGTGCCAGCAGTCCCCGGTTGGCAACTGAAGCTTTCTTT	CASSPRLATEAFF	TRBV27	TRBD1	TRBJ1-1	11	13	17	24
	42	0.000327276	TGTGCCACCAGTGATCCGGGACTAGCGGGAGGAAGGAATGAGCAGTTCTTC	CATSDPGLAGGRNEQFF	TRBV24-1	TRBD2	TRBJ2-1	14	15	31	36
	42	0.000327276	TGTGCCAGCAGCCTCAAGGGGGGGGACACTGAAGCTTTCTTT	CASSLKGGDTEAFF	TRBV12-3	TRBD1	TRBJ1-1	10	16	21	25
	41	0.000319484	TGTGCCAGCAGCTTAAAGACCGGGACGGGTGAAAAACTGTTTTTT	CASSLKTGTGEKLFF	TRBV7-6	TRBD1	TRBJ1-4	14	19	25	29
	41	0.000319484	TGTGCCAGCAGCTTAAATGGGGGGCCTAATAATTCACCCCTCCACTTT	CASSLNGGPNNSPLHF	TRBV7-6	TRBD1	TRBJ1-6	14	19	24	28
	41	0.000319484	TGTGCCAGTTCGCGGGATTTGGCTGAAGCTTTCTTT	CASSRDLAEAFF	TRBV19	TRBD2	TRBJ1-1	8	11	16	22
	41	0.000319484	TGCAGTGCTAGAGATGGAGGGTACAATGAGCAGTTCTTC	CSARDGGYNEQFF	TRBV20-1	TRBD2	TRBJ2-1	14	15	20	21
	41	0.000319484	TGCGCCAGCTCACCGGGACAGGGGGCGATCGAGCAGTACTTC	CASSPGQGAIEQYF	TRBV5-1	TRBD1	TRBJ2-7	8	12	26	29
	41	0.000319484	TGCGCCAGCAGCTTTAAGGACTACGAGCAGTACTTC	CASSFKDYEQYF	TRBV5-1	.	TRBJ2-7	13	-1	-1	20
	41	0.000319484	TGTGCCAGCAGCTTAGCGAGGGGACAGAGCTATGGCTACACCTTC	CASSLARGQSYGYTF	TRBV7-6	TRBD1	TRBJ1-2	17	20	26	29
	41	0.000319484	TGTGCCAGCGACCCAGGTAGCGCAGTCTACGAGCAGTACTTC	CASDPGSAVYEQYF	TRBV28	TRBD2	TRBJ2-7	8	17	21	26
	40	0.000311692	TGTGCCAGCAGCACTGAAGCTTTCTTT	CASSTEAFF	TRBV5-5	.	TRBJ1-1	11	-1	-1	11
	40	0.000311692	TGTGCCAGCAGCTTTACTGTTTCCTATGGCTACACCTTC	CASSFTVSYGYTF	TRBV7-2	.	TRBJ1-2	13	-1	-1	23
	40	0.000311692	TGTGCCAGCTCACCAGAGGGACAGCAAGGAAACACCATATATTTT	CASSPEGQQGNTIYF	TRBV18	TRBD1	TRBJ1-3	14	17	23	27
	40	0.000311692	TGTGCCAGCAGTCGACAGGGGATTGACACTGAAGCTTTCTTT	CASSRQGIDTEAFF	TRBV3-1	TRBD1	TRBJ1-1	10	13	20	25
	40	0.000311692	TGTGCCAGCAGTACATCGACAGGCCGCGCGTACAATGAGCAGTTCTTC	CASSTSTGRAYNEQFF	TRBV25-1	TRBD1	TRBJ2-1	11	17	22	30
	40	0.000311692	TGTGCCAGCAGCGAGGGGGGACGCGGCTATGGCTACACCTTC	CASSEGGRGYGYTF	TRBV28	TRBD1	TRBJ1-2	10	13	18	26
	40	0.000311692	TGTGCCAGCAGTTGGGGGCCGATCTACTCAACCTACGAGCAGTACTTC	CASSWGPIYSTYEQYF	TRBV28	TRBD1	TRBJ2-7	12	13	18	31
	40	0.000311692	TGTGCCAGCAGCTTAGAGGATGAGCAGTTCTTC	CASSLEDEQFF	TRBV7-6	.	TRBJ2-1	15	-1	-1	19
	39	0.000303899	TGTGCCAGCGTCAGTGACGGCACAGATACGCAGTATTTT	CASVSDGTDTQYF	TRBV2	.	TRBJ2-3	8	-1	-1	19
	39	0.000303899	TGTGCCTGGAGTGTGGGAAGGGTAGTAACCGGGGAGCTGTTTTTT	CAWSVGRVVTGELFF	TRBV30	.	TRBJ2-2	13	-1	-1	27
	39	0.000303899	TGCAGTGCTCAACAGGCCGAGCGCGGTGCTTTCTTT	CSAQQAERGAFF	TRBV20-1	TRBD1	TRBJ1-1	8	11	15	27
	39	0.000303899	TGTGCCAGCTCACCGGCGGGGACAACGAACACCGGGGAGCTGTTTTTT	CASSPAGTTNTGELFF	TRBV18	TRBD1	TRBJ2-2	13	18	23	25
	39	0.000303899	TGTGCCAGCAGTCCCCGACATGAGCAGTTCTTC	CASSPRHEQFF	TRBV28	.	TRBJ2-1	11	-1	-1	19
	39	0.000303899	TGTGCCAGCAGTTATACGGGAGGGCCTCAGTACTTC	CASSYTGGPQYF	TRBV6-6	TRBD2	TRBJ2-7	13	16	25	27
	39	0.000303899	TGTGCCAGCAGCCGAGCAGGGGATGAAAAACTGTTTTTT	CASSRAGDEKLFF	TRBV4-2	TRBD1	TRBJ1-4	12	16	21	22
	38	0.000296107	TGCGCCAGCAGTTCGACAGCGACCTCCTACAATGAGCAGTTCTTC	CASSSTATSYNEQFF	TRBV10-2	TRBD1	TRBJ2-1	11	14	18	23
	38	0.000296107	TGCGCCAGCAGCCACAACGACTTCTACAATGAGCAGTTCTTC	CASSHNDFYNEQFF	TRBV4-1	.	TRBJ2-1	13	-1	-1	23
	38	0.000296107	TGTGCCACCAGTGTAGGGGACAATGAGCAGTTCTTC	CATSVGDNEQFF	TRBV24-1	TRBD1	TRBJ2-1	12	14	18	19
	38	0.000296107	TGTGCCTGGGGAGGGTCTGGGGCCAACGTCCTGACTTTC	CAWGGSGANVLTF	TRBV30	TRBD2	TRBJ2-6	8	9	14	15
	38	0.000296107	TGTGCCAGCAGTTACTCGGTGAACACTGAAGCTTTCTTT	CASSYSVNTEAFF	TRBV6-5	.	TRBJ1-1	17	-1	-1	19
	38	0.000296107	TGTGCCAGGAGGGTTAGCGGGGGGAGGCAGTTCTTC	CARRVSGGRQFF	TRBV21-1	TRBD2	TRBJ2-1	7	14	20	26
	38	0.000296107	TGTGCCAGCAGCCATCAGGGGGCCCACTATGGCTACACCTTC	CASSHQGAHYGYTF	TRBV5-4	TRBD1	TRBJ1-2	11	15	22	25
	38	0.000296107	TGCAGCGCCAGGGACAGTTTAAGAGCCAAAAACATTCAGTACTTC	CSARDSLRAKNIQYF	TRBV29-1	TRBD1	TRBJ2-4	6	10	16	23
	38	0.000296107	TGTGCCAGCAGCTCGCGATCGACGGCTTTCTTT	CASSSRSTAFF	TRBV7-2	.	TRBJ1-1	12	-1	-1	24
	38	0.000296107	TGCAGTGCTCGGACAGGTTTCGTACCTGGGGCCAACGTCCTGACTTTC	CSARTGFVPGANVLTF	TRBV20-1	TRBD1	TRBJ2-6	8	10	16	25
	37	0.000288315	TGTGCCAGCAGCCTAAATAGGGAGCAGTACTTC	CASSLNREQYF	TRBV13	.	TRBJ2-7	11	-1	-1	21
	37	0.000288315	TGCAGTGCGCTTCTAGCGGGAGGCCGGGTTGAGCAGTTCTTC	CSALLAGGRVEQFF	TRBV20-1	TRBD2	TRBJ2-1	7	12	22	29
	37	0.000288315	TGCAGTGCTAGCGGCCCCTTAAGAGCCGGGGAGCTGTTTTTT	CSASGPLRAGELFF	TRBV20-1	TRBD1	TRBJ2-2	10	13	17	25
	37	0.000288315	TGTGCCAGCAGCTTAGGTCGGGGTAACAATGAGCAGTTCTTC	CASSLGRGNNEQFF	TRBV7-2	.	TRBJ2-1	15	-1	-1	25
	37	0.000288315	TGTGCTAGCAGCTTATTCCCCCCTTCGTCTAGCGGGATAGCGAATGAGCAGTTCTTC	CASSLFPPSSSGIANEQFF	TRBV7-7	TRBD2	TRBJ2-1	14	28	36	42
	37	0.000288315	TGTGCCAGCAGGGGGGCAGGGATCTCCTACGAGCAGTACTTC	CASRGAGISYEQYF	TRBV6-6	TRBD1	TRBJ2-7	10	11	16	19
	37	0.000288315	TGTGCCAGCTCACACAGGGGGTCCGTTGAGACCCAGTACTTC	CASSHRGSVETQYF	TRBV18	TRBD1	TRBJ2-5	12	13	20	27
	37	0.000288315	TGCGCCAGCACCGGTCAGTGGGGCAGGGGCAGCAATCAGCCCCAGCATTTT	CASTGQWGRGSNQPQHF	TRBV5-1	TRBD1	TRBJ1-5	9	19	28	30
	36	0.000280522	TGTGCCAGCAGTGAACAAAAAACGGGAGCTTTCTTT	CASSEQKTGAFF	TRBV6-1	.	TRBJ1-1	14	-1	-1	26
	36	0.000280522	TGTGCCAGCAGTGATGGACAGGGGAATGGCTACACCTTC	CASSDGQGNGYTF	TRBV6-6	TRBD1	TRBJ1-2	11	15	23	25
	36	0.000280522	TGTGCCAGTAAGCCGGGACAGGGGGTCGGGACTGAAGCTTTCTTT	CASKPGQGVGTEAFF	TRBV6-5	TRBD1	TRBJ1-1	7	12	24	30
	36	0.000280522	TGCAGTGCTAGAAAGGGAGGCACCTACGAGCAGTACTTC	CSARKGGTYEQYF	TRBV20-1	TRBD2	TRBJ2-7	11	14	19	22
	36	0.000280522	TGTGCCAGCAGCCAACTCACGGGAATCGGCCGCGGCTACACCTTC	CASSQLTGIGRGYTF	TRBV14	TRBD1	TRBJ1-2	14	19	23	33
	36	0.000280522	TGTGCCAGCTCACCGGGAGGTTGGGACACTGAAGCTTTCTTT	CASSPGGWDTEAFF	TRBV18	TRBD2	TRBJ1-1	13	14	19	25
	36	0.000280522	TGCGCCAGCAGCTCACAGGGGGCGAGGACTGAAGCTTTCTTT	CASSSQGARTEAFF	TRBV5-1	TRBD1	TRBJ1-1	12	14	23	27
	36	0.000280522	TGTGCCAGCAGCTTGCGGAGTGGGATCCCAGATACGCAGTATTTT	CASSLRSGIPDTQYF	TRBV5-6	.	TRBJ2-3	14	-1	-1	28
	35	0.00027273	TGTGCCACCAGTGATCCGACAGGTCCCGATCAGCCCCAGCATTTT	CATSDPTGPDQPQHF	TRBV24-1	TRBD1	TRBJ1-5	14	22	27	28
	35	0.00027273	TGTGCCAGCAGGCAGGGGTCCGCGAACACTGAAGCTTTCTTT	CASRQGSANTEAFF	TRBV5-6	TRBD1	TRBJ1-1	10	12	17	23
	35	0.00027273	TGTGCCAGCAGCACTTCGACAGGTTGGGACCAGCCCCAGCATTTT	CASSTSTGWDQPQHF	TRBV28	TRBD1	TRBJ1-5	10	17	22	30
	35	0.00027273	TGTGCCAGCAGTATGACCCGCAGGCAGTACTTC	CASSMTRRQYF	TRBV2	TRBD2	TRBJ2-7	11	16	20	23
	35	0.00027273	TGTGCCAGCAGCCAAGATCTAGCGGGAGGTCTCAACGAGCAGTACTTC	CASSQDLAGGLNEQYF	TRBV4-2	TRBD2	TRBJ2-7	19	20	28	34
	35	0.00027273	TGCGCCAGCAGCCTGGCGAGGGCCGGGAACACTGAAGCTTTCTTT	CASSLARAGNTEAFF	TRBV5-1	TRBD2	TRBJ1-1	16	17	23	26
	35	0.00027273	TGTGCCAGCACCCGGGGGTGCTACGAGCAGTACTTC	CASTRGCYEQYF	TRBV27	TRBD1	TRBJ2-7	9	10	15	20
	35	0.00027273	TGTGCCATCAGCCTTGGAACCCTGGGGAACACTGAAGCTTTCTTT	CAISLGTLGNTEAFF	TRBV10-3	TRBD1	TRBJ1-1	10	19	23	26
	35	0.00027273	TGCAGTGCTTTACTACTTTACGAGCAGTACTTC	CSALLLYEQYF	TRBV20-1	.	TRBJ2-7	8	-1	-1	18
	35	0.00027273	TGTGCCACCAGCAGAGAGGACAGCGCGGACGAGCAGTACTTC	CATSREDSADEQYF	TRBV15	TRBD1	TRBJ2-7	16	17	22	28
	34	0.000264938	TGTGCCAGCAGTACCTGGACAGGGTTGTATGTGAGTGAGCAGTTCTTC	CASSTWTGLYVSEQFF	TRBV28	TRBD1	TRBJ2-1	11	16	23	35
	34	0.000264938	TGTGCCAGCAGTTTACCCGGTTATGGCTCCTACGAGCAGTACTTC	CASSLPGYGSYEQYF	TRBV28	TRBD1	TRBJ2-7	14	15	19	25
	34	0.000264938	TGTGCCAGCAGTGCACAGGGATTAAGCAATCAGCCCCAGCATTTT	CASSAQGLSNQPQHF	TRBV27	TRBD1	TRBJ1-5	11	14	19	24
	34	0.000264938	TGCGCCAGCAGCTTGGCCGGGACAGGGTCCTACGAGCAGTACTTC	CASSLAGTGSYEQYF	TRBV5-1	TRBD1	TRBJ2-7	17	18	26	27
	34	0.000264938	TGCGCCAGCAGCTTGGGACCGAGCTACGAGCAGTACTTC	CASSLGPSYEQYF	TRBV5-1	.	TRBJ2-7	15	-1	-1	23
	34	0.000264938	TGTGCCAGCAGTTTCCCGCTAGAGGAAGCGGGAGCATCAGATGAGCAGTTCTTC	CASSFPLEEAGASDEQFF	TRBV28	TRBD2	TRBJ2-1	13	14	21	40
	34	0.000264938	TGTGCCAGCAGTTTATTGGGGAGTGAGCAGTTCTTC	CASSLLGSEQFF	TRBV27	TRBD2	TRBJ2-1	15	18	22	23
	34	0.000264938	TGCAGTGCGAAGGATGGGGGTGGAGGCTACACCTTC	CSAKDGGGGYTF	TRBV20-1	TRBD1	TRBJ1-2	7	15	19	24
	34	0.000264938	TGTGCCACCCTCGGTAGGGACACTGAAGCTTTCTTT	CATLGRDTEAFF	TRBV6-5	TRBD2	TRBJ1-1	6	7	11	19
	34	0.000264938	TGTGCCATGTCTCAAACGGCGTACAATGAGCAGTTCTTC	CAMSQTAYNEQFF	TRBV10-3	.	TRBJ2-1	7	-1	-1	21
	33	0.000257146	TGCAGTGCTAACGGGGGGCTGGGCTATGGCTACACCTTC	CSANGGLGYGYTF	TRBV20-1	TRBD1	TRBJ1-2	9	13	18	23
	33	0.000257146	TGTGCCAGCAGCCAAGTGATGGGAATGAATGAGCAGTTCTTC	CASSQVMGMNEQFF	TRBV3-1	.	TRBJ2-1	15	-1	-1	27
	33	0.000257146	TGTGCCAGCAGCGCCCGGGGTCAAAACTCACCCCTCCACTTT	CASSARGQNSPLHF	TRBV5-5	TRBD1	TRBJ1-6	11	13	18	27
	33	0.000257146	TGTGCCAGCAGTGTGGAGGAGCTCGCCTACGAGCAGTACTTC	CASSVEELAYEQYF	TRBV6-1	TRBD2	TRBJ2-7	12	14	18	25
	33	0.000257146	TGTGCCAGCAGTTTGGGGTCGGGTGGCCCTTATAGCAATCAGCCCCAGCATTTT	CASSLGSGGPYSNQPQHF	TRBV27	TRBD2	TRBJ1-5	13	24	29	30
	33	0.000257146	TGTGCCAGCATAGGACTAGCCCACGAGCAGTACTTC	CASIGLAHEQYF	TRBV28	TRBD2	TRBJ2-7	9	12	19	22
	33	0.000257146	TGCAGTGCTTTAGGGACAGGGAGCTATAATTCACCCCTCCACTTT	CSALGTGSYNSPLHF	TRBV20-1	TRBD1	TRBJ1-6	8	12	20	23
	33	0.000257146	TGCGCCAGCAGCTTGGTTAGGGGGGCCTCCTACAATGAGCAGTTCTTC	CASSLVRGASYNEQFF	TRBV5-1	TRBD1	TRBJ2-1	15	18	23	26
	33	0.000257146	TGTGCCACCAGCAGAGATATAGATACGCAGTATTTT	CATSRDIDTQYF	TRBV15	.	TRBJ2-3	17	-1	-1	20
	33	0.000257146	TGTGCCAGCATTTCAGGGCTCGAGCAGTACTTC	CASISGLEQYF	TRBV28	TRBD1	TRBJ2-7	9	13	17	20
	32	0.000249353	TGTGCCAGCAATTGGGGGACGGATTCATACAATGAGCAGTTCTTC	CASNWGTDSYNEQFF	TRBV12-3	TRBD1	TRBJ2-1	9	15	19	27
	32	0.000249353	TGCGCCAGCACCCCGGACGGGGCACGCTACGAGCAGTACTTC	CASTPDGARYEQYF	TRBV5-1	TRBD1	TRBJ2-7	9	10	21	26
	32	0.000249353	TGCAGCGTTGAAATCGGTGGGGGCACTGAAGCTTTCTTT	CSVEIGGGTEAFF	TRBV29-1	TRBD1	TRBJ1-1	11	18	22	23
	32	0.000249353	TGTGCCAGCAGTCGACCAAGGGAAAATGAGCAGTTCTTC	CASSRPRENEQFF	TRBV6-2	.	TRBJ2-1	11	-1	-1	24
	32	0.000249353	TGCAGTGCTAGCCCGGGACCCTCATACGAGCAGTACTTC	CSASPGPSYEQYF	TRBV20-1	TRBD1	TRBJ2-7	10	11	18	20
	32	0.000249353	TGTGCCAGCAGTTACTCGTTCGGAGCGGGAGCGGGGGAGCAGTACTTC	CASSYSFGAGAGEQYF	TRBV6-2	TRBD2	TRBJ2-7	17	23	30	36
	32	0.000249353	TGCGCCAGCAGCCAAGATCTGACGGATGAGCAGTTCTTC	CASSQDLTDEQFF	TRBV4-3	.	TRBJ2-1	19	-1	-1	25
	32	0.000249353	TGCAGTGCTAGAGATGGAAGGGACAGACCTGGAGATACGCAGTATTTT	CSARDGRDRPGDTQYF	TRBV20-1	TRBD1	TRBJ2-3	14	19	25	32
	32	0.000249353	TGTGCCAGCATGGAGGGGGACACCACGAACACCGGGGAGCTGTTTTTT	CASMEGDTTNTGELFF	TRBV9	TRBD1	TRBJ2-2	9	16	21	25
	32	0.000249353	TGTGCCAGCAGACTAGGGGGTACGAACACTGAAGCTTTCTTT	CASRLGGTNTEAFF	TRBV27	TRBD1	TRBJ1-1	10	14	19	23
	32	0.000249353	TGCAGTGCTAAGGGGGGGGATGGCTACACCTTC	CSAKGGDGYTF	TRBV20-1	TRBD1	TRBJ1-2	9	10	15	19
	32	0.000249353	TGCAGTGCTGACTTGGCTAGAGTCTACAATGAGCAGTTCTTC	CSADLARVYNEQFF	TRBV20-1	TRBD2	TRBJ2-1	8	15	19	23
	31	0.000241561	TGTGCCAGCAGTGCCCCGCGCGGGAGTCCCTACAATGAGCAGTTCTTC	CASSAPRGSPYNEQFF	TRBV6-2	TRBD2	TRBJ2-1	11	19	25	28
	31	0.000241561	TGTGCCAGCAAGGACTGGTCCTACGAGCAGTACTTC	CASKDWSYEQYF	TRBV28	TRBD2	TRBJ2-7	9	11	15	18
	31	0.000241561	TGTGCCACCAGTGACCCGACAGGGGCGGTAGAGACCCAGTACTTC	CATSDPTGAVETQYF	TRBV24-1	TRBD1	TRBJ2-5	13	17	24	29
	31	0.000241561	TGCAGTGCTAGAGAATGGGGACAGGGCGCCTACGAGCAGTACTTC	CSAREWGQGAYEQYF	TRBV20-1	TRBD1	TRBJ2-7	13	17	25	28
	31	0.000241561	TGCAGCGTTGAAAGTCGGGAGGGAAATACGCAGTATTTT	CSVESREGNTQYF	TRBV29-1	TRBD2	TRBJ2-3	11	15	22	25
	31	0.000241561	TGTGCCACCAGCAGAGGCGGCAGTTCCTACGAGCAGTACTTC	CATSRGGSSYEQYF	TRBV15	.	TRBJ2-7	15	-1	-1	24
	31	0.000241561	TGTGCCAGCAGAGGTGGGGGAAGTGCCGGGGAGCTGTTTTTT	CASRGGGSAGELFF	TRBV27	TRBD1	TRBJ2-2	10	15	19	25
	30	0.000233769	TGTGCCAGCAGTTACGGACAGACGATCATTATTAATCAGCCCCAGCATTTT	CASSYGQTIIINQPQHF	TRBV6-2	TRBD1	TRBJ1-5	14	15	20	33
	30	0.000233769	TGTGCCAGCAGCTTCGGGCCAAATGAGCAGTTCTTC	CASSFGPNEQFF	TRBV5-4	TRBD2	TRBJ2-1	13	15	19	21
	30	0.000233769	TGTGCCTGGACCAGACCACTAGCGGGAGTCGTTGGGGATACGCAGTATTTT	CAWTRPLAGVVGDTQYF	TRBV30	TRBD2	TRBJ2-3	9	17	27	36
	30	0.000233769	TGTGCCAGCAGCCACGCCTGGGGTCGGGCCACAACTAATGAAAAACTGTTTTTT	CASSHAWGRATTNEKLFF	TRBV14	TRBD2	TRBJ1-4	13	25	29	31
	30	0.000233769	TGTGCCAGCAGCCACCGGCCGGCCCAGGATGAGCAGTTCTTC	CASSHRPAQDEQFF	TRBV4-2	TRBD2	TRBJ2-1	13	20	24	28
	30	0.000233769	TGTGCCACCAGCGGTCGACAATCCAATGAGCAGTTCTTC	CATSGRQSNEQFF	TRBV15	.	TRBJ2-1	11	-1	-1	23
	30	0.000233769	TGTGCCAGCAGCCAAGATGGGACCATATACAATGAGCAGTTCTTC	CASSQDGTIYNEQFF	TRBV4-2	TRBD1	TRBJ2-1	17	18	22	27
	30	0.000233769	TGTGCCAGCTGGGACAGGGGAAATCAGCCCCAGCATTTT	CASWDRGNQPQHF	TRBV12-3	TRBD1	TRBJ1-5	8	10	19	21
	30	0.000233769	TGTGCCAGCAGCCAAGTTCGGGCCTACGAGCAGTACTTC	CASSQVRAYEQYF	TRBV3-1	.	TRBJ2-7	15	-1	-1	22
	30	0.000233769	TGTGCAAGTCGCTTAAACGGGAGCTCCTACAATGAGCAGTTCTTC	CASRLNGSSYNEQFF	TRBV12-2	.	TRBJ2-1	14	-1	-1	19
	30	0.000233769	TGTGCCAGCACCGTCTGGGGACTAGCGACCTACAATGAGCAGTTCTTC	CASTVWGLATYNEQFF	TRBV6-4	TRBD2	TRBJ2-1	9	17	26	28
	30	0.000233769	TGTGCCAGCAGCCAAGATCGGGCGGTCGCCTACGAGCAGTACTTC	CASSQDRAVAYEQYF	TRBV4-2	TRBD1	TRBJ2-7	18	19	23	28
	30	0.000233769	TGCAGCGTTGAAACTAGCGGGAGGAATAGGGATGAGCAGTTCTTC	CSVETSGRNRDEQFF	TRBV29-1	TRBD2	TRBJ2-1	11	12	23	31
	30	0.000233769	TGCGCCAGCAGAACTAGCGGGAAGGGATCAGAGACCCAGTACTTC	CASRTSGKGSETQYF	TRBV5-1	TRBD2	TRBJ2-5	10	12	21	29
	30	0.000233769	TGCAGTGCTAGTCTCCAAAGCAATCAGCCCCAGCATTTT	CSASLQSNQPQHF	TRBV20-1	.	TRBJ1-5	10	-1	-1	18
	30	0.000233769	TGTGCCAGCAGCTTAAGTCCAAGCGGGAGGGGGAACAATGAGCAGTTCTTC	CASSLSPSGRGNNEQFF	TRBV4-2	TRBD2	TRBJ2-1	11	21	30	34
	30	0.000233769	TGTGCCAGCAGCCTCCCTAGCGGCAGCTCCTACAATGAGCAGTTCTTC	CASSLPSGSSYNEQFF	TRBV4-2	TRBD2	TRBJ2-1	12	16	22	24
	30	0.000233769	TGCGCCAGCAGTGAGTCGTTGAAGATTTCAATAGATACGCAGTATTTT	CASSESLKISIDTQYF	TRBV10-1	.	TRBJ2-3	17	-1	-1	32
	30	0.000233769	TGTGCCAGCAGTCCCCCCCGGACTAGCGGGATCAACGAGCAGTACTTC	CASSPPRTSGINEQYF	TRBV27	TRBD2	TRBJ2-7	11	15	30	34
	30	0.000233769	TGCAGTGCTCCGAAGGGGGGGGAGAGTTTCCAGCAGTACTTC	CSAPKGGESFQQYF	TRBV20-1	TRBD1	TRBJ2-7	8	13	18	31
	30	0.000233769	TGTGCAAGTCGCGGTCAAGAGAAGATGAACACTGAAGCTTTCTTT	CASRGQEKMNTEAFF	TRBV12-2	.	TRBJ1-1	11	-1	-1	24
	30	0.000233769	TGCGCCAGCAGCTTGTACGTAACCGGGGAGCTGTTTTTT	CASSLYVTGELFF	TRBV5-1	.	TRBJ2-2	14	-1	-1	21
	30	0.000233769	TGTGCCAGCAGCTTAGCGATGAGGGGCCTAAACACTGAAGCTTTCTTT	CASSLAMRGLNTEAFF	TRBV7-8	TRBD2	TRBJ1-1	17	20	28	30
	30	0.000233769	TGCGCCAGCAGCTTGTTTTCCGCCACAGGAACCAATGAGCAGTTCTTC	CASSLFSATGTNEQFF	TRBV5-1	TRBD1	TRBJ2-1	14	24	28	32
	29	0.000225976	TGTGCCAGCATGACAGGGATCTATGGCTACACCTTC	CASMTGIYGYTF	TRBV6-3	TRBD1	TRBJ1-2	9	11	17	20
	29	0.000225976	TGCAGCGTTTTTGGACAGTCTGAAGGCTACACCTTC	CSVFGQSEGYTF	TRBV29-1	TRBD1	TRBJ1-2	8	12	17	24
	29	0.000225976	TGTGCCAGCAGTTCCCGCCCAGATACGCAGTATTTT	CASSSRPDTQYF	TRBV28	TRBD2	TRBJ2-3	12	13	17	19
	29	0.000225976	TGTGCCAGCAGTTACTCGAGTGAGACGTGGACTGAAGCTTTCTTT	CASSYSSETWTEAFF	TRBV6-3	.	TRBJ1-1	20	-1	-1	30
	29	0.000225976	TGTGCCAGCAGTCCTGATCCTCCGGGAGGGATGGATACGCAGTATTTT	CASSPDPPGGMDTQYF	TRBV12-4	TRBD2	TRBJ2-3	11	22	29	33
	29	0.000225976	TGTGCCATCAGTCGAGGGGGGGCGAGGACTGAAGCTTTCTTT	CAISRGGARTEAFF	TRBV10-3	TRBD1	TRBJ1-1	11	17	23	27
	29	0.000225976	TGTGCCAGCAGTGAGGAGGGGGCCAAAAACATTCAGTACTTC	CASSEEGAKNIQYF	TRBV25-1	TRBD2	TRBJ2-4	13	14	19	21
	29	0.000225976	TGCGCCAGCAGCCAAGAATCTGGGGGGCGGGTAGGAGGCTACACCTTC	CASSQESGGRVGGYTF	TRBV4-1	TRBD1	TRBJ1-2	16	22	28	36
	29	0.000225976	TGTGCCAGCAGTTCGGGGGCGGTGAACACTGAAGCTTTCTTT	CASSSGAVNTEAFF	TRBV28	TRBD1	TRBJ1-1	12	14	20	22
	29	0.000225976	TGTGCCCACCAGGGCGGTACTAATGAAAAACTGTTTTTT	CAHQGGTNEKLFF	TRBV30	TRBD1	TRBJ1-4	5	9	13	18
	29	0.000225976	TGTGCCACCAGCAGAGAGCTACTAGCGGGCCACAATGAGCAGTTCTTC	CATSRELLAGHNEQFF	TRBV15	TRBD2	TRBJ2-1	16	20	28	31
	29	0.000225976	TGTGCCAGCAGTTCGGACCTAGATACGCAGTATTTT	CASSSDLDTQYF	TRBV27	.	TRBJ2-3	12	-1	-1	20
	28	0.000218184	TGTGCCCATGGAGATTTCACAGATACGCAGTATTTT	CAHGDFTDTQYF	TRBV28	.	TRBJ2-3	5	-1	-1	17
	28	0.000218184	TGCAGCGTTGAAGATCCGGGCGAGCAGTACTTC	CSVEDPGEQYF	TRBV29-1	.	TRBJ2-7	15	-1	-1	20
	28	0.000218184	TGCAGTGCTAGAATGGGGGGCTGGGACACTGAAGCTTTCTTT	CSARMGGWDTEAFF	TRBV20-1	TRBD1	TRBJ1-1	11	15	20	25
	28	0.000218184	TGCAGTGCTAGACCCGGGACACTCTCCTACGAGCAGTACTTC	CSARPGTLSYEQYF	TRBV20-1	TRBD1	TRBJ2-7	11	12	20	23
	28	0.000218184	TGCAGTGCTAGAGATTGGAGGGCGGTATCCTACGAGCAGTACTTC	CSARDWRAVSYEQYF	TRBV20-1	TRBD2	TRBJ2-7	14	16	22	27
	28	0.000218184	TGCAGCGTTGATCCGACAGGCAGCCGGACCGGGGAGCTGTTTTTT	CSVDPTGSRTGELFF	TRBV29-1	TRBD1	TRBJ2-2	10	14	19	27
	28	0.000218184	TGTGCCAGCAGTTTCAGGCAGGCCACCTACGAGCAGTACTTC	CASSFRQATYEQYF	TRBV28	.	TRBJ2-7	13	-1	-1	25
	28	0.000218184	TGCAGTGCTAGAGGGGACAGGGGCTTCTACGAGCAGTACTTC	CSARGDRGFYEQYF	TRBV20-1	TRBD1	TRBJ2-7	12	13	17	18
	28	0.000218184	TGTGCCAGCAGCCCCGGGACAGGGTCCCACGAGCAGTACTTC	CASSPGTGSHEQYF	TRBV27	TRBD1	TRBJ2-7	10	12	23	24
	28	0.000218184	TGTGCCTGGAGTGTACTGGGGTTTACTGAAAAACTGTTTTTT	CAWSVLGFTEKLFF	TRBV30	.	TRBJ1-4	15	-1	-1	26
	28	0.000218184	TGTGCCAGCAGCCGAGGGGACAGATCCGAAGCTTTCTTT	CASSRGDRSEAFF	TRBV7-9	TRBD1	TRBJ1-1	11	16	22	27
	28	0.000218184	TGTGCCAGCACCTCGACAGGGGAAGGAGCCAAAAACATTCAGTACTTC	CASTSTGEGAKNIQYF	TRBV12-3	TRBD1	TRBJ2-4	9	14	21	26
	27	0.000210392	TGTGCCAGCAGTTTCCGGCCCGGGGGCAGGACTGAAGCTTTCTTT	CASSFRPGGRTEAFF	TRBV27	TRBD1	TRBJ1-1	13	18	23	30
	27	0.000210392	TGTGCCACCAGTACTAGCGGGAATGAGCAGTTCTTC	CATSTSGNEQFF	TRBV24-1	TRBD2	TRBJ2-1	11	12	20	21
	27	0.000210392	TGCGCCAGCAGCGAGGGACTAGCAGGGGGCATTCAGTACTTC	CASSEGLAGGIQYF	TRBV5-1	TRBD2	TRBJ2-4	11	14	22	29
	27	0.000210392	TGTGCCAGCAGTTTCCGGGCGGGGTTTGGGGATACGCAGTATTTT	CASSFRAGFGDTQYF	TRBV28	TRBD1	TRBJ2-3	13	14	18	30
	27	0.000210392	TGTGCCACCAGTGATTTTCCTAGCGGGAGCTCCTACAATGAGCAGTTCTTC	CATSDFPSGSSYNEQFF	TRBV24-1	TRBD2	TRBJ2-1	16	19	24	25
	27	0.000210392	TGTGCCAGCAGGATGTCACCGGGAGGAGCCAGATATAGCAATCAGCCCCAGCATTTT	CASRMSPGGARYSNQPQHF	TRBV21-1	TRBD2	TRBJ1-5	10	19	25	33
	27	0.000210392	TGCAGCGTTGATACAGGGAACACCGGGGAGCTGTTTTTT	CSVDTGNTGELFF	TRBV29-1	TRBD1	TRBJ2-2	10	12	16	17
	27	0.000210392	TGTGCCAGCAGTGGAGGGACAGGGGGTGGCACTGAAGCTTTCTTT	CASSGGTGGGTEAFF	TRBV6-1	TRBD1	TRBJ1-1	12	15	25	29
	27	0.000210392	TGTGCCAGCAGCGACACCCTACTAGCGGGACGTTACGAGCAGTACTTC	CASSDTLLAGRYEQYF	TRBV5-6	TRBD2	TRBJ2-7	11	20	29	33
	27	0.000210392	TGCGCCAGCAGTGAGGACAGCTCCTACGAGCAGTACTTC	CASSEDSSYEQYF	TRBV10-2	.	TRBJ2-7	14	-1	-1	18
	27	0.000210392	TGTGCCACCAGCAGTCGGGGAGGCACCGGGGAGCTGTTTTTT	CATSSRGGTGELFF	TRBV15	TRBD2	TRBJ2-2	13	17	22	23
	27	0.000210392	TGTGCCACCAGCAGAGATAGGACTAGCGGGAGGTTCACAGATACGCAGTATTTT	CATSRDRTSGRFTDTQYF	TRBV15	TRBD2	TRBJ2-3	17	19	32	35
	27	0.000210392	TGTGCCAGCAGTGAAGTCGGAGGGGGCACTGAAGCTTTCTTT	CASSEVGGGTEAFF	TRBV25-1	TRBD1	TRBJ1-1	14	20	25	26
	27	0.000210392	TGTGCCAGCAGTTACGTCGCTAACTATGGCTACACCTTC	CASSYVANYGYTF	TRBV6-6	.	TRBJ1-2	14	-1	-1	18
	27	0.000210392	TGTGCCAGCAGCCAAGTCAGGGGGTATGGCTACACCTTC	CASSQVRGYGYTF	TRBV3-1	TRBD1	TRBJ1-2	15	17	23	24
	27	0.000210392	TGCAGTGCTAGGGGACAGGGGGACGGTCAGCCCCAGCATTTT	CSARGQGDGQPQHF	TRBV20-1	TRBD1	TRBJ1-5	10	11	21	26
	27	0.000210392	TGCGCCAGCAGCCCTGGGGGACTAGCGGGCCAAGATACGCAGTATTTT	CASSPGGLAGQDTQYF	TRBV5-1	TRBD2	TRBJ2-3	11	17	28	32
	27	0.000210392	TGCAGCCTGCGGCAGGGGGACGAGCAGTACTTC	CSLRQGDEQYF	TRBV29-1	TRBD1	TRBJ2-7	5	12	18	19
	27	0.000210392	TGCGCCAGCAGCTTGGCCGATGACACGCAGTACTTC	CASSLADDTQYF	TRBV5-1	.	TRBJ2-7	17	-1	-1	26
	27	0.000210392	TGTGCCAGCAGTTTTACTAGCACAGATACGCAGTATTTT	CASSFTSTDTQYF	TRBV27	.	TRBJ2-3	13	-1	-1	16
	27	0.000210392	TGCAGCGTTACCCCCGGGACAGGGACTAATGAGCAGTTCTTC	CSVTPGTGTNEQFF	TRBV29-1	TRBD1	TRBJ2-1	8	12	23	27
	27	0.000210392	TGTGCCAGCTCCCCTGGGACTAGCAGGCCCTACGAGCAGTACTTC	CASSPGTSRPYEQYF	TRBV18	TRBD2	TRBJ2-7	10	15	23	28
	27	0.000210392	TGCAGCGTTGCGGCAGGGCTGAACACTGAAGCTTTCTTT	CSVAAGLNTEAFF	TRBV29-1	TRBD2	TRBJ1-1	9	10	18	19
	26	0.0002026	TGCAGCGTACCTCGGGGGAGCGGGAGGGCCGATGAGCAGTTCTTC	CSVPRGSGRADEQFF	TRBV29-1	TRBD2	TRBJ2-1	7	18	29	31
	26	0.0002026	TGTGCCAGCACCCCTAGCGGGAGTCGCAGCAATGAGCAGTTCTTC	CASTPSGSRSNEQFF	TRBV6-2	TRBD2	TRBJ2-1	9	13	22	29
	26	0.0002026	TGCAGCGCTACGACGACTCTTAACACCGGGGAGCTGTTTTTT	CSATTTLNTGELFF	TRBV29-1	.	TRBJ2-2	6	-1	-1	21
	26	0.0002026	TGTGCCAGCAGCCAAATGGGGGGCATCTCCTACGAGCAGTACTTC	CASSQMGGISYEQYF	TRBV3-1	TRBD1	TRBJ2-7	14	18	23	26
	26	0.0002026	TGTGCCAGCAGCCAAGGACAGGGGGCTAATGAAAAACTGTTTTTT	CASSQGQGANEKLFF	TRBV3-1	TRBD1	TRBJ1-4	15	16	24	25
	26	0.0002026	TGTGCCAGCTCACCACTGGACGAGACCTACGAGCAGTACTTC	CASSPLDETYEQYF	TRBV18	.	TRBJ2-7	15	-1	-1	25
	26	0.0002026	TGTGCCAGCTCACCCGTCGTGGCCTACGAGCAGTACTTC	CASSPVVAYEQYF	TRBV18	.	TRBJ2-7	13	-1	-1	22
	26	0.0002026	TGTGCCAGTAGTATAGTGGATAGCGGGAGTGATGAGCAGTTCTTC	CASSIVDSGSDEQFF	TRBV19	TRBD2	TRBJ2-1	15	20	28	31
	26	0.0002026	TGCGCCAGCAGCCAAGAAATTCTGGCGAACACTGAAGCTTTCTTT	CASSQEILANTEAFF	TRBV4-1	.	TRBJ1-1	16	-1	-1	26
	26	0.0002026	TGTGCCAGCATCCTTAGGGATACGCAGTATTTT	CASILRDTQYF	TRBV28	.	TRBJ2-3	9	-1	-1	18
	26	0.0002026	TGTGCCAGCAGCTTGGAGTTCGGCACTGAAGCTTTCTTT	CASSLEFGTEAFF	TRBV11-3	.	TRBJ1-1	13	-1	-1	23
	26	0.0002026	TGCGCCAGCAGCTACCTGGGACTAGCGGGAACCCATGAGCAGTTCTTC	CASSYLGLAGTHEQFF	TRBV5-1	TRBD2	TRBJ2-1	12	17	29	34
	26	0.0002026	TGTGCCAGCACAACTCACAATGAGCAGTTCTTC	CASTTHNEQFF	TRBV5-6	.	TRBJ2-1	9	-1	-1	16
	26	0.0002026	TGCAGCACTACAGGGGACTCTAACTATGGCTACACCTTC	CSTTGDSNYGYTF	TRBV29-1	TRBD1	TRBJ1-2	5	9	15	19
	26	0.0002026	TGCAGCGTTGACCGTGGGACCGGGTTCTTC	CSVDRGTGFF	TRBV29-1	TRBD1	TRBJ2-1	10	15	19	23
	26	0.0002026	TGCAGTGCTTCTACTAGAGGGGATTACAATGAGCAGTTCTTC	CSASTRGDYNEQFF	TRBV20-1	TRBD2	TRBJ2-1	8	12	20	24
	26	0.0002026	TGTGCCAGCAGCTGGGGACAGGGGGACTATGGCTACACCTTC	CASSWGQGDYGYTF	TRBV5-5	TRBD1	TRBJ1-2	12	14	24	25
	26	0.0002026	TGTGCCCCCTTTAGGGGGGAGCAGTTCTTC	CAPFRGEQFF	TRBV10-3	TRBD1	TRBJ2-1	5	12	17	18
	26	0.0002026	TGTGCCTGGAGAGCTAATAGCAATCAGCCCCAGCATTTT	CAWRANSNQPQHF	TRBV30	.	TRBJ1-5	10	-1	-1	16
	26	0.0002026	TGTGCCAGCAGCTTAGGGGATCGTGACAGCAAAGAGACCCAGTACTTC	CASSLGDRDSKETQYF	TRBV7-9	TRBD1	TRBJ2-5	15	24	28	31
	25	0.000194807	TGCGCCAGCAGTGAGGACTACGAGCAGTACTTC	CASSEDYEQYF	TRBV10-2	.	TRBJ2-7	14	-1	-1	17
	25	0.000194807	TGTGCCAGCAGCTCCCAGGACAGGGGGTTCCACGAGCAGTACTTC	CASSSQDRGFHEQYF	TRBV7-2	TRBD1	TRBJ2-7	12	13	26	31
	25	0.000194807	TGTGCCACCAGCAGAGATCTCAGTGAAGCTTTCTTT	CATSRDLSEAFF	TRBV15	.	TRBJ1-1	20	-1	-1	23
	25	0.000194807	TGTGCCTGGAGTGGTGACCAGGACACTGAAGCTTTCTTT	CAWSGDQDTEAFF	TRBV30	.	TRBJ1-1	12	-1	-1	22
	25	0.000194807	TGTGCCAGCATCTCGGGCGGAGCTAACTATGGCTACACCTTC	CASISGGANYGYTF	TRBV28	TRBD1	TRBJ1-2	9	14	18	20
	25	0.000194807	TGTGCCAGCAGCCGGGAGGACCTAAGCACAGATACGCAGTATTTT	CASSREDLSTDTQYF	TRBV28	TRBD2	TRBJ2-3	10	12	18	24
	25	0.000194807	TGTGCCAGCACTCCTTCGGACAGAATGAACACTGAAGCTTTCTTT	CASTPSDRMNTEAFF	TRBV12-3	TRBD1	TRBJ1-1	9	17	22	24
	25	0.000194807	TGCGCCAGCAGTCAACGACATAGCAATCAGCCCCAGCATTTT	CASSQRHSNQPQHF	TRBV23-1	.	TRBJ1-5	14	-1	-1	19
	25	0.000194807	TGTGCCAGCAGTCCGGGACAGAACACTGAAGCTTTCTTT	CASSPGQNTEAFF	TRBV28	TRBD1	TRBJ1-1	11	12	19	20
	25	0.000194807	TGCGCCAGCAGTGGTCAGGCCGGGCTAGCGGACCTCTCCGGGGAGCTGTTTTTT	CASSGQAGLADLSGELFF	TRBV10-2	TRBD2	TRBJ2-2	12	19	30	37
	25	0.000194807	TGTGCCAGCTCACCTCTCACTGGAGGCACAGATACGCAGTATTTT	CASSPLTGGTDTQYF	TRBV18	.	TRBJ2-3	13	-1	-1	25
	25	0.000194807	TGCGCCAGCAGCTTGGCGGGAGGGGACCACGAGCAGTACTTC	CASSLAGGDHEQYF	TRBV5-1	TRBD2	TRBJ2-7	16	17	23	28
	25	0.000194807	TGCGCCAGCAGTGCCCTAGCGGTCAATGAGCAGTTCTTC	CASSALAVNEQFF	TRBV10-1	TRBD2	TRBJ2-1	12	15	21	23
	25	0.000194807	TGCGCCAGCAGCGAAACTAGCGGGAGTTACGAGCAGTACTTC	CASSETSGSYEQYF	TRBV5-1	TRBD2	TRBJ2-7	11	15	25	27
	25	0.000194807	TGTGCCAGCAGTTGGACCGGGACTAGGTACGAGCAGTACTTC	CASSWTGTRYEQYF	TRBV27	TRBD2	TRBJ2-7	12	16	25	27
	25	0.000194807	TGTGCCACCGGGGTGGGCCGGTTCGGGGAGCTGTTTTTT	CATGVGRFGELFF	TRBV15	TRBD2	TRBJ2-2	8	10	18	23
	25	0.000194807	TGCAGTGCTAGATACGGCGTCGGAGATACGCAGTATTTT	CSARYGVGDTQYF	TRBV20-1	.	TRBJ2-3	11	-1	-1	23
	24	0.000187015	TGCGCCAGCAGCTTTTTTCCCCCGGGACAGGGTACAGATACGCAGTATTTT	CASSFFPPGQGTDTQYF	TRBV5-1	TRBD1	TRBJ2-3	13	20	31	33
	24	0.000187015	TGTGCCAGCAGTTTTGGGGTGCGGGGCTACACCTTC	CASSFGVRGYTF	TRBV28	.	TRBJ1-2	13	-1	-1	24
	24	0.000187015	TGCGCCAGCAGCCCCGGACAGGCCCCCTACAATGAGCAGTTCTTC	CASSPGQAPYNEQFF	TRBV5-1	TRBD1	TRBJ2-1	11	15	21	25
	24	0.000187015	TGCAGCGTGCCGGTCCTATCCCGAAGCGGCTACACCTTC	CSVPVLSRSGYTF	TRBV29-1	TRBD1	TRBJ1-2	7	14	22	27
	24	0.000187015	TGTGCCAGCAGCCTTCTAGGCAGGGGCCCCAACGAGCAGTACTTC	CASSLLGRGPNEQYF	TRBV11-2	.	TRBJ2-7	11	-1	-1	21
	24	0.000187015	TGTGCCAGCCCCTCCTACAATGAGCAGTTCTTC	CASPSYNEQFF	TRBV2	.	TRBJ2-1	8	-1	-1	11
	24	0.000187015	TGCAGTGCTAGCAGTAGCAATCAGCCCCAGCATTTT	CSASSSNQPQHF	TRBV20-1	.	TRBJ1-5	10	-1	-1	14
	24	0.000187015	TGCGCCAGCAGCGGACACCTGACGCCGGGGACTGAAGCTTTCTTT	CASSGHLTPGTEAFF	TRBV5-1	TRBD1	TRBJ1-1	11	24	28	30
	24	0.000187015	TGCAGTGCTTCTCCCACTAGTTACAATGAGCAGTTCTTC	CSASPTSYNEQFF	TRBV20-1	TRBD2	TRBJ2-1	8	10	20	21
	24	0.000187015	TGCAGTGCGTCGACCAACACCTACCCTCAGTACTTC	CSASTNTYPQYF	TRBV20-1	.	TRBJ2-7	7	-1	-1	27
	24	0.000187015	TGCAGCGTCGTGACTGGTCAGGGTGTCGATCAGCCCCAGCATTTT	CSVVTGQGVDQPQHF	TRBV29-1	TRBD1	TRBJ1-5	7	18	22	28
	24	0.000187015	TGTGCCAGCAGTTACAGGGGGGGCAAAAACATTCAGTACTTC	CASSYRGGKNIQYF	TRBV28	TRBD1	TRBJ2-4	12	13	20	23
	24	0.000187015	TGTGCCAGCAGTCAGCGTAAACAAGAGACCCAGTACTTC	CASSQRKQETQYF	TRBV12-3	.	TRBJ2-5	11	-1	-1	21
	24	0.000187015	TGCGCCAGCAGTGAGACTAGCGGGAGATACGAGCAGTACTTC	CASSETSGRYEQYF	TRBV10-2	TRBD2	TRBJ2-7	14	15	25	27
	24	0.000187015	TGTGCCAGCAGCCATCTGGACAGGGGGAACACTGAAGCTTTCTTT	CASSHLDRGNTEAFF	TRBV5-8	TRBD1	TRBJ1-1	11	17	25	26
	24	0.000187015	TGCAGTGCTAAAGAGGGGAACTATGGCTACACCTTC	CSAKEGNYGYTF	TRBV20-1	.	TRBJ1-2	13	-1	-1	18
	24	0.000187015	TGCAGCGCGGACAGGGGTGGCACCGGGGAGCTGTTTTTT	CSADRGGTGELFF	TRBV29-1	TRBD1	TRBJ2-2	6	8	16	20
	24	0.000187015	TGCAGTGCTAGGAATAGGGATGAGCAGTTCTTC	CSARNRDEQFF	TRBV20-1	.	TRBJ2-1	10	-1	-1	19
	24	0.000187015	TGTGCCAGCAGCACGCGGACAGTCAGCTCCTACGAGCAGTACTTC	CASSTRTVSSYEQYF	TRBV7-9	TRBD1	TRBJ2-7	11	16	21	24
	24	0.000187015	TGTGCCAGCTCACCAGGGCAGGCTATCTCCTCTGGAAACACCATATATTTT	CASSPGQAISSGNTIYF	TRBV18	.	TRBJ1-3	14	-1	-1	29
	24	0.000187015	TGTGCCAGCAGCCAAGGCCGTGGAGGGAGCTCCTACAATGAGCAGTTCTTC	CASSQGRGGSSYNEQFF	TRBV4-2	.	TRBJ2-1	15	-1	-1	25
	24	0.000187015	TGTGCCAGTAGTATTGGAAGCCCCGCAGAGACCCAGTACTTC	CASSIGSPAETQYF	TRBV19	TRBD1	TRBJ2-5	13	19	23	26
	23	0.000179223	TGTGCCAGCAGTGAATTCGGGGGACACACTGAAGCTTTCTTT	CASSEFGGHTEAFF	TRBV25-1	TRBD1	TRBJ1-1	15	20	24	25
	23	0.000179223	TGTGCCAGCAGCTTGGCGGGACTAGCCCCCTCCTACAATGAGCAGTTCTTC	CASSLAGLAPSYNEQFF	TRBV5-4	TRBD2	TRBJ2-1	16	17	25	29
	23	0.000179223	TGTGCCAGCAACCCTGCAGGTCCCGGCTACGAGCAGTACTTC	CASNPAGPGYEQYF	TRBV27	TRBD1	TRBJ2-7	9	19	25	26
	23	0.000179223	TGTGCCAGCCGGACTAGCGGGAGGCAGGAGCAGTACTTC	CASRTSGRQEQYF	TRBV5-6	TRBD2	TRBJ2-7	8	10	23	27
	23	0.000179223	TGTGCCAGCAGTGATGACAGGACTGGAAACACCATATATTTT	CASSDDRTGNTIYF	TRBV12-3	TRBD1	TRBJ1-3	11	15	20	22
	23	0.000179223	TGCGCCAGCAGCTTAGCGGGAGCTTCCAAAAACATTCAGTACTTC	CASSLAGASKNIQYF	TRBV5-1	TRBD2	TRBJ2-4	13	14	21	25
	23	0.000179223	TGCAGTGCTACTCCGGGACAGGGAGATTCACCCCTCCACTTT	CSATPGQGDSPLHF	TRBV20-1	TRBD1	TRBJ1-6	9	12	22	25
	23	0.000179223	TGTGCCAGCAGCTTAAGGCCGCCGCCAAATTCCTACGAGCAGTACTTC	CASSLRPPPNSYEQYF	TRBV7-6	.	TRBJ2-7	14	-1	-1	30
	23	0.000179223	TGTGCCAGCAGTTTCGAGGCGCAGCAGTACTTC	CASSFEAQQYF	TRBV28	TRBD1	TRBJ2-7	13	17	21	22
	23	0.000179223	TGTGCCAGCAGTGGTGGACAGTCCTACGAGCAGTACTTC	CASSGGQSYEQYF	TRBV25-1	TRBD1	TRBJ2-7	12	15	20	21
	23	0.000179223	TGTGCCAGCTCACCCAGGGTAGCCTACAATGAGCAGTTCTTC	CASSPRVAYNEQFF	TRBV18	TRBD1	TRBJ2-1	13	14	18	22
	23	0.000179223	TGCAGTGCTAGGATGTGGCGGTCCTACAATGAGCAGTTCTTC	CSARMWRSYNEQFF	TRBV20-1	.	TRBJ2-1	10	-1	-1	21
	23	0.000179223	TGCAGTGCTGCAGGGATCCATGAGCAGTTCTTC	CSAAGIHEQFF	TRBV20-1	TRBD1	TRBJ2-1	8	10	14	19
	23	0.000179223	TGTGCCAGCAGTTTCGGGACAAGGAATGAAAAACTGTTTTTT	CASSFGTRNEKLFF	TRBV28	TRBD1	TRBJ1-4	13	14	20	24
	23	0.000179223	TGTGCCAGCAGCATGGGGGACAGGCGCTACGAGCAGTACTTC	CASSMGDRRYEQYF	TRBV12-4	TRBD1	TRBJ2-7	10	16	23	26
	23	0.000179223	TGTGCCAGCAGTCATCCTTCTGGACAGTCCTACGAGCAGTACTTC	CASSHPSGQSYEQYF	TRBV6-5	TRBD1	TRBJ2-7	11	21	26	27
	23	0.000179223	TGCAGTGCTACCCCTTCTAGCGGGGGATACAATGAGCAGTTCTTC	CSATPSSGGYNEQFF	TRBV20-1	TRBD2	TRBJ2-1	9	16	23	27
	23	0.000179223	TGCAGTGCTAGAGATGAGGCCCGGGGAATCTTC	CSARDEARGIF	TRBV20-1	TRBD1	TRBJ2-1	14	19	24	28
	23	0.000179223	TGCGCCAGCAGCCAAGATCTGGCACCCGTCACCGGGGAGCTGTTTTTT	CASSQDLAPVTGELFF	TRBV4-1	.	TRBJ2-2	19	-1	-1	29
	23	0.000179223	TGTGCCAGCAGTACCCTAGCGGGGTACACCTCCTACGAGCAGTACTTC	CASSTLAGYTSYEQYF	TRBV6-1	TRBD2	TRBJ2-7	11	15	22	29
	23	0.000179223	TGCAGCGTAACCACGGGACAGGGCAACACTGAAGCTTTCTTT	CSVTTGQGNTEAFF	TRBV29-1	TRBD1	TRBJ1-1	7	13	22	24
	23	0.000179223	TGCGCCAGCAGCTATCTAGGGGATACGCAGTATTTT	CASSYLGDTQYF	TRBV5-1	.	TRBJ2-3	12	-1	-1	21
	23	0.000179223	TGCAGTGGCACGGACAGGGTTGGAAACACTGAAGCTTTCTTT	CSGTDRVGNTEAFF	TRBV20-1	TRBD1	TRBJ1-1	6	11	18	24
	23	0.000179223	TGTGCCATCAGTGAATCGTCTAGCGGAGGGGAGAGGAATGAGCAGTTCTTC	CAISESSSGGERNEQFF	TRBV10-3	TRBD2	TRBJ2-1	17	19	25	36
	22	0.00017143	TGTGCCACCAACCCCGCGGACAATGAGCAGTTCTTC	CATNPADNEQFF	TRBV14	TRBD2	TRBJ2-1	6	12	16	19
	22	0.00017143	TGTGCCTGGAGCGGACCGGGACTAGCGATGCAAGAGACCCAGTACTTC	CAWSGPGLAMQETQYF	TRBV30	TRBD2	TRBJ2-5	10	15	26	30
	22	0.00017143	TGTGCCATCAGTGAGTCGGGGGGCTGGGGCACTGAAGCTTTCTTT	CAISESGGWGTEAFF	TRBV10-3	TRBD1	TRBJ1-1	17	18	23	29
	22	0.00017143	TGTGCCAGCAGCCACAACACCTTGAGCACTGAAGCTTTCTTT	CASSHNTLSTEAFF	TRBV28	.	TRBJ1-1	10	-1	-1	22
	22	0.00017143	TGCAGTGCTACCTACCATGACTCTGGAAACACCATATATTTT	CSATYHDSGNTIYF	TRBV20-1	.	TRBJ1-3	9	-1	-1	20
	22	0.00017143	TGTGCCAGCTCACCCAGAGTTCACGGGGGCGATGAGCAGTTCTTC	CASSPRVHGGDEQFF	TRBV18	TRBD1	TRBJ2-1	13	24	30	31
	22	0.00017143	TGCAGTGCTAGAGTGGGGAACTACGAGCAGTACTTC	CSARVGNYEQYF	TRBV20-1	.	TRBJ2-7	12	-1	-1	20
	22	0.00017143	TGTGCCAGCAGCTTCAGCGGGAGTGACTACGAGCAGTACTTC	CASSFSGSDYEQYF	TRBV7-9	TRBD2	TRBJ2-7	13	15	22	26
	22	0.00017143	TGTGCCAGCAGTTTCGGTTCGGGACTACAAGAGACCCAGTACTTC	CASSFGSGLQETQYF	TRBV28	TRBD2	TRBJ2-5	13	19	26	27
	22	0.00017143	TGTGCCAGCAGCTTGCAGGTGAACACTGAAGCTTTCTTT	CASSLQVNTEAFF	TRBV11-2	.	TRBJ1-1	13	-1	-1	19
	22	0.00017143	TGCGCCAGCAGCTTGGCAAAGGGTGAGCAGTTCTTC	CASSLAKGEQFF	TRBV5-1	.	TRBJ2-1	20	-1	-1	23
	22	0.00017143	TGTGCCAGCAGTCAGGAAGGGGACGAGCAGTACTTC	CASSQEGDEQYF	TRBV12-3	TRBD1	TRBJ2-7	11	17	21	22
	22	0.00017143	TGTGCCGTCAGAGGCACCGGGGAGCTGTTTTTT	CAVRGTGELFF	TRBV30	.	TRBJ2-2	5	-1	-1	14
	22	0.00017143	TGCAGCGTTGAACTGAGCGAGGGCACAGATACGCAGTATTTT	CSVELSEGTDTQYF	TRBV29-1	.	TRBJ2-3	11	-1	-1	22
	22	0.00017143	TGTGCCAGCAGTTCGGCCTTAGGGTCAGATACGCAGTATTTT	CASSSALGSDTQYF	TRBV28	.	TRBJ2-3	12	-1	-1	25
	22	0.00017143	TGTGCCAGCAGTTACGGGGCGAACACTGAAGCTTTCTTT	CASSYGANTEAFF	TRBV6-6	TRBD1	TRBJ1-1	14	15	19	20
	22	0.00017143	TGCGCCAGCAGCCCCCGGGCTAGCGGAAGCTACGAGCAGTACTTC	CASSPRASGSYEQYF	TRBV5-1	TRBD2	TRBJ2-7	11	13	25	29
	22	0.00017143	TGCAGTGCTAAGGCCGGGGACTATGGCTACACCTTC	CSAKAGDYGYTF	TRBV20-1	TRBD1	TRBJ1-2	9	13	17	19
	22	0.00017143	TGTGCCAGCAGCGAGGGGAGACAGTTCCAGCCCCAGCATTTT	CASSEGRQFQPQHF	TRBV9	TRBD1	TRBJ1-5	12	19	23	27
	22	0.00017143	TGCAGTGCCCTGGGGTTGCTCTTC	CSALGLLF	TRBV20-1	.	TRBJ2-1	7	-1	-1	19
	22	0.00017143	TGTGCCAGCAGTTTAGGCGGGTACGAGCAGTACTTC	CASSLGGYEQYF	TRBV12-4	TRBD2	TRBJ2-7	15	16	20	21
	22	0.00017143	TGTGCCAGCAGTTCGGGACAGTCCGCGGACTCCTACGAGCAGTACTTC	CASSSGQSADSYEQYF	TRBV27	TRBD1	TRBJ2-7	12	13	20	29
	22	0.00017143	TGTGCCAGCAGTTTCGTAACCTACGAGCAGTACTTC	CASSFVTYEQYF	TRBV12-4	.	TRBJ2-7	13	-1	-1	19
	22	0.00017143	TGTGCCACCAGTGATCAGAGGGGACTAGCGGGAGCTGGGGAGCTGTTTTTT	CATSDQRGLAGAGELFF	TRBV24-1	TRBD2	TRBJ2-2	14	20	33	36
	21	0.000163638	TGCAGTGCCCCGACAGGGGTCACTGAAGCTTTCTTT	CSAPTGVTEAFF	TRBV20-1	TRBD1	TRBJ1-1	7	11	18	20
	21	0.000163638	TGTGCCAGCAGTTTAGGGGACAGAAGGAATCAGCCCCAGCATTTT	CASSLGDRRNQPQHF	TRBV28	TRBD1	TRBJ1-5	14	16	22	27
	21	0.000163638	TGTGCCAGCAGTGAATTTGAGGGGAAGACCCAGTACTTC	CASSEFEGKTQYF	TRBV25-1	TRBD1	TRBJ2-5	15	19	23	25
	21	0.000163638	TGTGCCAGCAGCGTAGGAACAGGCGGGAGAATCTACGAGCAGTACTTC	CASSVGTGGRIYEQYF	TRBV9	TRBD2	TRBJ2-7	15	22	28	32
	21	0.000163638	TGTGCCAGCAGTCGGGCGGGGGCTAACTATGGCTACACCTTC	CASSRAGANYGYTF	TRBV27	TRBD1	TRBJ1-2	11	13	17	21
	21	0.000163638	TGCAGTGCTAGTAGTCTAGCGGCCAGTCATGAGCAGTTCTTC	CSASSLAASHEQFF	TRBV20-1	TRBD2	TRBJ2-1	10	15	21	28
	21	0.000163638	TGCAGTGCCAAAGCTACAGGGTTGGGCGAGCAGTACTTC	CSAKATGLGEQYF	TRBV20-1	TRBD1	TRBJ2-7	7	15	20	26
	21	0.000163638	TGCGCCAGCAGCCTAGGACAGACCATGAACACTGAAGCTTTCTTT	CASSLGQTMNTEAFF	TRBV4-3	TRBD1	TRBJ1-1	12	15	20	23
	21	0.000163638	TGCGCCAGCAGCTTGGAACCCATCGGGGAGCTGTTTTTT	CASSLEPIGELFF	TRBV5-1	.	TRBJ2-2	15	-1	-1	23
	21	0.000163638	TGTGCCAGCACTAGGACAGGGGGTAATTCACCCCTCCACTTT	CASTRTGGNSPLHF	TRBV27	TRBD1	TRBJ1-6	9	13	22	23
	21	0.000163638	TGTGCCACCAGTGATTTAGGACAGGGCAGTGAGCAGTTCTTC	CATSDLGQGSEQFF	TRBV24-1	TRBD1	TRBJ2-1	16	18	25	29
	21	0.000163638	TGCAGTGCTGAAACAGGGACAGATACGCAGTATTTT	CSAETGTDTQYF	TRBV20-1	TRBD1	TRBJ2-3	8	12	17	18
	21	0.000163638	TGTGCCAGCAGCACATACCGGGACAATTACCTCACAGATACGCAGTATTTT	CASSTYRDNYLTDTQYF	TRBV21-1	TRBD1	TRBJ2-3	12	17	24	32
	21	0.000163638	TGCAGCGTTGTCCTTGGTAAAGGATCTTGGGAGCAGTACTTC	CSVVLGKGSWEQYF	TRBV29-1	.	TRBJ2-7	9	-1	-1	30
	21	0.000163638	TGTGCCAGCAGTTACTCGAGCCTAGCGGGAGGCGAGCAGTACTTC	CASSYSSLAGGEQYF	TRBV6-6	TRBD2	TRBJ2-7	19	21	31	32
	21	0.000163638	TGTGCCAGCAGCTTAATAGCGGGGACCTACAATGAGCAGTTCTTC	CASSLIAGTYNEQFF	TRBV7-6	TRBD2	TRBJ2-1	14	16	22	25
	21	0.000163638	TGTGCCAGCAGCCAAGATAGGAGGGCGGTTGGTTACGAGCAGTACTTC	CASSQDRRAVGYEQYF	TRBV3-1	TRBD2	TRBJ2-7	17	19	25	33
	21	0.000163638	TGCAGTGCTAGAGATGTGGGTAGAGGGGAGCTGTTTTTT	CSARDVGRGELFF	TRBV20-1	.	TRBJ2-2	14	-1	-1	24
	21	0.000163638	TGTGCCACCAGCCAGAAGGAGGGTACTGAAGCTTTCTTT	CATSQKEGTEAFF	TRBV15	TRBD2	TRBJ1-1	11	17	22	24
	21	0.000163638	TGCGCCAGCAGCCCATGGACAGACAATGAGCAGTTCTTC	CASSPWTDNEQFF	TRBV5-1	TRBD1	TRBJ2-1	11	16	21	22
	21	0.000163638	TGCGCCAGCAGCCAAGATGGACTAGCGGTCAATGAGCAGTTCTTC	CASSQDGLAVNEQFF	TRBV4-3	TRBD2	TRBJ2-1	17	18	27	29
	21	0.000163638	TGTGCCAGCAGTTCCCGACTAGCGGGGACACCCGGGGAGCTGTTTTTT	CASSSRLAGTPGELFF	TRBV27	TRBD2	TRBJ2-2	12	16	25	31
	21	0.000163638	TGCGCCAGCCGACAGTCCGCTAACTATGGCTACACCTTC	CASRQSANYGYTF	TRBV10-2	TRBD1	TRBJ1-2	8	10	14	18
	21	0.000163638	TGTGCCAGCAGCCGATTAGCGGGAGGGCTCGAGCAGTACTTC	CASSRLAGGLEQYF	TRBV7-2	TRBD2	TRBJ2-7	11	16	27	29
	20	0.000155846	TGTGCCAGCAGCGCCTCATACAGGGATACCTACGAGCAGTACTTC	CASSASYRDTYEQYF	TRBV9	TRBD1	TRBJ2-7	12	19	24	28
	20	0.000155846	TGTGCCACCAGCAGAGATCTTGGGACAGGGGTCACCGGGGAGCTGTTTTTT	CATSRDLGTGVTGELFF	TRBV15	TRBD1	TRBJ2-2	19	21	30	32
	20	0.000155846	TGTGCCAGCAGGGGGGTGGGGGAGACCCAGTACTTC	CASRGVGETQYF	TRBV6-5	TRBD1	TRBJ2-5	10	11	15	21
	20	0.000155846	TGCAGTGCCGCGGCGGCCTTGTCCCAAGAGACCCAGTACTTC	CSAAAALSQETQYF	TRBV20-1	.	TRBJ2-5	7	-1	-1	23
	20	0.000155846	TGCAGCGTTGATAGCGCGGGAGAATCCTACAATGAGCAGTTCTTC	CSVDSAGESYNEQFF	TRBV29-1	TRBD2	TRBJ2-1	10	15	21	24
	20	0.000155846	TGTGCCTGGAATAAACAGGGGAACACTGAAGCTTTCTTT	CAWNKQGNTEAFF	TRBV30	TRBD1	TRBJ1-1	9	14	19	20
	20	0.000155846	TGTGCCAGCAGTAGACAGGGGGCGAAAGATACGCAGTATTTT	CASSRQGAKDTQYF	TRBV27	TRBD1	TRBJ2-3	11	13	23	26
	20	0.000155846	TGTGCCAGCAGCTCTCTTCCGGGGGCAGGAGATACGCAGTATTTT	CASSSLPGAGDTQYF	TRBV5-6	TRBD1	TRBJ2-3	12	20	25	29
	20	0.000155846	TGTGCCAGCACCCCAGCGAGTAGTTTTGAAGCTTTCTTT	CASTPASSFEAFF	TRBV7-9	.	TRBJ1-1	9	-1	-1	26
	20	0.000155846	TGTGCCAGCAGCTTAGAAGGCCGCCGGGACAGGGGCTCCTACGAGCAGTACTTC	CASSLEGRRDRGSYEQYF	TRBV7-6	TRBD1	TRBJ2-7	15	23	29	30
	20	0.000155846	TGTGCCAGCAGCTTAGTAGCGGGAGTGAGCTACAATGAGCAGTTCTTC	CASSLVAGVSYNEQFF	TRBV11-1	TRBD2	TRBJ2-1	15	16	24	29
	20	0.000155846	TGCAGCGTTGGGGACAGAGAGACCCAGTACTTC	CSVGDRETQYF	TRBV29-1	TRBD1	TRBJ2-5	9	10	16	17
	20	0.000155846	TGTGCCAGCAGCCAGGGGGATAACAATGAGCAGTTCTTC	CASSQGDNNEQFF	TRBV9	TRBD1	TRBJ2-1	11	12	18	22
	20	0.000155846	TGTGCCACCAGTGATTTGGAGGTGGCGACAGATACGCAGTATTTT	CATSDLEVATDTQYF	TRBV24-1	.	TRBJ2-3	17	-1	-1	27
	20	0.000155846	TGTGCCACCAGTGGTGGACTAGCGGATAGCTCCTACAATGAGCAGTTCTTC	CATSGGLADSSYNEQFF	TRBV24-1	TRBD2	TRBJ2-1	12	15	24	27
	20	0.000155846	TGTGCCAGCAGCCCACTAGCGGGACAATACAATGAGCAGTTCTTC	CASSPLAGQYNEQFF	TRBV7-9	TRBD2	TRBJ2-1	11	14	23	27
	20	0.000155846	TGCGCCAGCAGCTTGGACCCAGGGGCATACGAGCAGTACTTC	CASSLDPGAYEQYF	TRBV5-1	TRBD1	TRBJ2-7	15	19	24	27
	20	0.000155846	TGCGCCAGCAGCACGACAGGGTACTACGAGCAGTACTTC	CASSTTGYYEQYF	TRBV5-1	TRBD1	TRBJ2-7	11	14	20	23
	19	0.000148053	TGTGCCAGCAGTTTAGGGCAGAGATACGAGCAGTACTTC	CASSLGQRYEQYF	TRBV27	.	TRBJ2-7	14	-1	-1	24
	19	0.000148053	TGCAGCGTGCACCGGGTTAGCGGGCTATCGACAGATACGCAGTATTTT	CSVHRVSGLSTDTQYF	TRBV29-1	TRBD2	TRBJ2-3	7	17	23	30
	19	0.000148053	TGCGCCAGCAGCCAAGGGGGCCAGGCCAAAAACATTCAGTACTTC	CASSQGGQAKNIQYF	TRBV4-1	TRBD1	TRBJ2-4	15	16	20	24
	19	0.000148053	TGTGCCAGCAGCCCCATACAGGGACGCGCTGAAGCTTTCTTT	CASSPIQGRAEAFF	TRBV13	TRBD1	TRBJ1-1	11	17	22	28
	19	0.000148053	TGTGCCAGCAGTGGGAACAGGGGGCTGGGGGAGCTGTTTTTT	CASSGNRGLGELFF	TRBV25-1	TRBD1	TRBJ2-2	12	16	24	27
	19	0.000148053	TGTGCCACCAGTGATCCAGGGGGCGCGAGAGAAGGTGAGCAGTTCTTC	CATSDPGGAREGEQFF	TRBV24-1	TRBD1	TRBJ2-1	14	16	25	35
	19	0.000148053	TGTGCCAGCAGTTCAGGGGGTTACCACACTGAAGCTTTCTTT	CASSSGGYHTEAFF	TRBV12-3	TRBD1	TRBJ1-1	12	13	19	25
	19	0.000148053	TGTGCCAGCAGCCCCCTTTTGGACAGCTTTACCGGGGAGCTGTTTTTT	CASSPLLDSFTGELFF	TRBV12-3	TRBD1	TRBJ2-2	10	11	16	30
	19	0.000148053	TGTGCCAGCAGTCCCGCGGACGCAGATACGCAGTATTTT	CASSPADADTQYF	TRBV7-7	TRBD2	TRBJ2-3	10	11	16	22
	19	0.000148053	TGTGCCAGCAGTTTAGGGGCAGGGGGCTGGTCTAATGAAAAACTGTTTTTT	CASSLGAGGWSNEKLFF	TRBV12-3	TRBD1	TRBJ1-4	15	19	26	31
	19	0.000148053	TGTGCCAGCAGTTTAGTTGGCTGGGGGTCCACTGAAGCTTTCTTT	CASSLVGWGSTEAFF	TRBV28	TRBD1	TRBJ1-1	14	22	26	29
	19	0.000148053	TGTGCCAGCAGTTTAAACGAGCAGTACTTC	CASSLNEQYF	TRBV27	.	TRBJ2-7	14	-1	-1	16
	19	0.000148053	TGCAGTGCTAGATCCTTTGGAGGAACTGAAGCTTTCTTT	CSARSFGGTEAFF	TRBV20-1	TRBD2	TRBJ1-1	11	18	22	24
	19	0.000148053	TGTGCCACCAGTGATTCCCTAAGAAGCCGGACCGGGGAGCTGTTTTTT	CATSDSLRSRTGELFF	TRBV24-1	.	TRBJ2-2	15	-1	-1	30
	19	0.000148053	TGCACCCGCGGGAATGCTCCGGAAAATGAGCAGTTCTTC	CTRGNAPENEQFF	TRBV20-1	TRBD2	TRBJ2-1	3	7	12	24
	19	0.000148053	TGTGCCAGCAGGGGGGTAGCGGAGAGCACAGATACGCAGTATTTT	CASRGVAESTDTQYF	TRBV12-4	TRBD2	TRBJ2-3	10	16	21	24
	19	0.000148053	TGTGCCAGCAGTCCGGATCGCAGGTATGCAGATACGCAGTATTTT	CASSPDRRYADTQYF	TRBV12-4	.	TRBJ2-3	11	-1	-1	28
	19	0.000148053	TGCGCCAGCAGCGGTACCGGGACAGGGGTATACGAGCAGTACTTC	CASSGTGTGVYEQYF	TRBV5-1	TRBD1	TRBJ2-7	11	16	27	30
	19	0.000148053	TGTGCCAGTAGTACCCAGGTTATGGGGTCGAGCACTGAAGCTTTCTTT	CASSTQVMGSSTEAFF	TRBV19	.	TRBJ1-1	12	-1	-1	32
	19	0.000148053	TGTGCCAGCTCACCGGACAGGGTAAACGAGCAGTACTTC	CASSPDRVNEQYF	TRBV18	TRBD1	TRBJ2-7	13	14	21	25
	19	0.000148053	TGTGCCAGGACTGGACTTCGGGGTAACTATGGCTACACCTTC	CARTGLRGNYGYTF	TRBV25-1	TRBD2	TRBJ1-2	7	12	16	23
	19	0.000148053	TGCAGTGCTAAGGACAGGGTGTCCTACAATGAGCAGTTCTTC	CSAKDRVSYNEQFF	TRBV20-1	TRBD1	TRBJ2-1	9	11	18	21
	19	0.000148053	TGTGCCAGCAGCTTAAACCCGAGCAATCAGCCCCAGCATTTT	CASSLNPSNQPQHF	TRBV7-2	.	TRBJ1-5	14	-1	-1	21
	19	0.000148053	TGTGCCAGCAGACTAGACAGTAGCGTCACCTTC	CASRLDSSVTF	TRBV7-2	TRBD1	TRBJ1-2	10	15	19	26
	19	0.000148053	TGCGCCAGCAGCCGCGGGACTTTCTACGAGCAGTACTTC	CASSRGTFYEQYF	TRBV5-1	TRBD2	TRBJ2-7	11	14	20	23
	19	0.000148053	TGTGCCATCAGGTCAGCGGGAAAGGGCACAGATACGCAGTATTTT	CAIRSAGKGTDTQYF	TRBV10-3	TRBD2	TRBJ2-3	10	14	20	25
	19	0.000148053	TGCAGTGCTAGTACAGGCACCCTCGGCTACGAGCAGTACTTC	CSASTGTLGYEQYF	TRBV20-1	TRBD1	TRBJ2-7	10	12	16	26
	19	0.000148053	TGTGCCAGCAGTTTTACAGGGCGATACGAGCAGTACTTC	CASSFTGRYEQYF	TRBV7-2	TRBD1	TRBJ2-7	10	15	20	24
	19	0.000148053	TGCAGCGATTTACAGGGGGCGAATGAGCAGTTCTTC	CSDLQGANEQFF	TRBV29-1	TRBD1	TRBJ2-1	6	11	20	21
	18	0.000140261	TGTGCCAGCAGCGACTTTGGGACTAGCGGTTCCTACGAGCAGTACTTC	CASSDFGTSGSYEQYF	TRBV7-9	TRBD2	TRBJ2-7	11	18	28	30
	18	0.000140261	TGTGCCAGCAGTTACGGGTCGGGAGGGGGCTACAATGAGCAGTTCTTC	CASSYGSGGGYNEQFF	TRBV6-5	TRBD2	TRBJ2-1	14	19	26	29
	18	0.000140261	TGTGCCAGCAGTTATATAGCGGAGAACTCCTACGAGCAGTACTTC	CASSYIAENSYEQYF	TRBV7-2	TRBD2	TRBJ2-7	10	16	21	26
	18	0.000140261	TGTGCCACCAGTGACACCGGGCAGGGAGATACCGGGGAGCTGTTTTTT	CATSDTGQGDTGELFF	TRBV24-1	TRBD1	TRBJ2-2	13	16	25	30
	18	0.000140261	TGTGCCAGCAGTTTCCCGCGGGATCCCTACGAGCAGTACTTC	CASSFPRDPYEQYF	TRBV28	TRBD2	TRBJ2-7	13	17	22	25
	18	0.000140261	TGTGCCAGCAGTCCGGGACTAGTCTACAATGAGCAGTTCTTC	CASSPGLVYNEQFF	TRBV28	TRBD2	TRBJ2-1	11	12	21	23
	18	0.000140261	TGTGCCAGCAGCTTGGGACTAGCGGCTTCCTACAATGAGCAGTTCTTC	CASSLGLAASYNEQFF	TRBV7-9	TRBD2	TRBJ2-1	13	14	24	27
	18	0.000140261	TGTGCCAGCAGCGGGGGCGGGGGTCCCGCCTACGAGCAGTACTTC	CASSGGGGPAYEQYF	TRBV5-6	TRBD1	TRBJ2-7	11	12	18	28
	18	0.000140261	TGTGCCATCAGTAACAGGGGATCGGATCAGCCCCAGCATTTT	CAISNRGSDQPQHF	TRBV10-3	TRBD1	TRBJ1-5	11	13	19	25
	18	0.000140261	TGCAGTGCCTCAGGGGGTCCGAAAGAATATTGGAATCATCAGCCCCAGCATTTT	CSASGGPKEYWNHQPQHF	TRBV20-1	TRBD1	TRBJ1-5	7	10	16	37
	18	0.000140261	TGCAGTGCTAGCCACACCGCCGCCGAGCAGTACTTC	CSASHTAAEQYF	TRBV20-1	.	TRBJ2-7	10	-1	-1	23
	18	0.000140261	TGTGCCATCTCAGGGAGTCAACTTGGCGTGCAGTACTTC	CAISGSQLGVQYF	TRBV2	TRBD1	TRBJ2-7	6	10	14	29
	18	0.000140261	TGTGCCAGCAGTGAATATAGGGCCCCTAGCGGGAGGAGAGACAATGAGCAGTTCTTC	CASSEYRAPSGRRDNEQFF	TRBV2	TRBD2	TRBJ2-1	14	25	35	40
	18	0.000140261	TGTGCCAGCAGTTACGGACATCAGGGGATCTCTGGAAACACCATATATTTT	CASSYGHQGISGNTIYF	TRBV6-6	TRBD1	TRBJ1-3	14	21	26	29
	18	0.000140261	TGTGCCACCAGCACCTCCGGGGGCTACGAGCAGTACTTC	CATSTSGGYEQYF	TRBV15	TRBD1	TRBJ2-7	12	16	20	23
	18	0.000140261	TGTGCCAGCAGCTCCCTTGAGGGGACCTACGAGCAGTACTTC	CASSSLEGTYEQYF	TRBV7-9	TRBD1	TRBJ2-7	12	19	23	25
	18	0.000140261	TGCAGCGTCGGTGCCGGACAGGGCTCCTACGAGCAGTACTTC	CSVGAGQGSYEQYF	TRBV29-1	TRBD1	TRBJ2-7	7	15	21	22
	18	0.000140261	TGCAGTGCCCGCCGGAGGGTAGACGATGGCTACACCTTC	CSARRRVDDGYTF	TRBV20-1	TRBD2	TRBJ1-2	7	13	18	25
	18	0.000140261	TGTGCCACCAGGGGAGCCGAAGGTCAAGCTTTCTTT	CATRGAEGQAFF	TRBV15	TRBD2	TRBJ1-1	10	11	15	25
	18	0.000140261	TGTGCCAGCAGTTACACCGGGACTAGTTTCAATGAGCAGTTCTTC	CASSYTGTSFNEQFF	TRBV6-2	TRBD2	TRBJ2-1	14	16	25	29
	18	0.000140261	TGTGCCAGCAGTTGGGACCGGAGGCGGCCCCAGCATTTT	CASSWDRRRPQHF	TRBV12-3	TRBD1	TRBJ1-5	12	13	25	26
	18	0.000140261	TGTGCCAGCAGTTTATCGTGGGCAGGCGGAAACACCATATATTTT	CASSLSWAGGNTIYF	TRBV27	.	TRBJ1-3	17	-1	-1	27
	18	0.000140261	TGTGCCAGCTCGCCTACATATAGCAATCAGCCCCAGCATTTT	CASSPTYSNQPQHF	TRBV18	.	TRBJ1-5	10	-1	-1	18
	18	0.000140261	TGCAGCGTTCGCGACGCGAAGGGACGCCAAGAGACCCAGTACTTC	CSVRDAKGRQETQYF	TRBV29-1	TRBD1	TRBJ2-5	8	20	24	26
	18	0.000140261	TGTGCCTGGAGTGTACAGCACAGAGGGGCTTTCTTT	CAWSVQHRGAFF	TRBV30	TRBD2	TRBJ1-1	16	22	26	27
	18	0.000140261	TGCGCCAGCAGCTTGGAGCAGCGTAATGAGCAGTTCTTC	CASSLEQRNEQFF	TRBV5-1	.	TRBJ2-1	15	-1	-1	24
	18	0.000140261	TGTGCCATCAATGAAGGGGAGGAAGAGACCCAGTACTTC	CAINEGEEETQYF	TRBV10-3	TRBD2	TRBJ2-5	13	16	21	22
	18	0.000140261	TGTGCCAGCAGCCCAGGACCTCCCAATCAGCCCCAGCATTTT	CASSPGPPNQPQHF	TRBV3-1	TRBD2	TRBJ1-5	12	18	22	23
	18	0.000140261	TGCGCCAGCAGTCTAGACGGGACCTACGAGCAGTACTTC	CASSLDGTYEQYF	TRBV5-1	TRBD1	TRBJ2-7	10	17	21	22
	18	0.000140261	TGCGCCAGCAGCCAGCCTAGCGGGAGGCAGAAGAACACCGGGGAGCTGTTTTTT	CASSQPSGRQKNTGELFF	TRBV4-1	TRBD2	TRBJ2-2	13	16	26	32
	18	0.000140261	TGCAGTGCTAAACGGATTTCGGAGACCCAGTACTTC	CSAKRISETQYF	TRBV20-1	.	TRBJ2-5	9	-1	-1	21
	18	0.000140261	TGTGCCAGCATTTCACAGGAGATCCACGAGCAGTACTTC	CASISQEIHEQYF	TRBV28	.	TRBJ2-7	9	-1	-1	16
	18	0.000140261	TGTGCCAGCTCACCAACAGGACAGGGATCCCACGAGCAGTACTTC	CASSPTGQGSHEQYF	TRBV18	TRBD1	TRBJ2-7	14	18	25	27
	18	0.000140261	TGTGCCAGCAGCCGGGGGGGACAGGCGATGAACACTGAAGCTTTCTTT	CASSRGGQAMNTEAFF	TRBV5-4	TRBD1	TRBJ1-1	11	17	24	27
	18	0.000140261	TGTGCCAGCAGCTTAGGTCAGGATCTTGAGCAGTACTTC	CASSLGQDLEQYF	TRBV7-7	.	TRBJ2-7	15	-1	-1	27
	18	0.000140261	TGTGCCAGCTTAGACAGGATCTCTGGAAACACCATATATTTT	CASLDRISGNTIYF	TRBV28	TRBD1	TRBJ1-3	8	12	17	20
	18	0.000140261	TGTGCCAGCAGTTCGAACACAGATACGCAGTATTTT	CASSSNTDTQYF	TRBV28	.	TRBJ2-3	12	-1	-1	17
	18	0.000140261	TGTGCCACCAGCAGAGTCACTAACACCGGGGAGCTGTTTTTT	CATSRVTNTGELFF	TRBV15	.	TRBJ2-2	15	-1	-1	21
	18	0.000140261	TGTGCCAGCAGCTCCTCTGGGGGGCCGTACCAAGAGACCCAGTACTTC	CASSSSGGPYQETQYF	TRBV11-2	TRBD1	TRBJ2-5	12	19	24	26
	18	0.000140261	TGTGCCAGCAGCCAAGTCTACGGGACCGAGCAGTACTTC	CASSQVYGTEQYF	TRBV3-1	TRBD1	TRBJ2-7	15	20	25	26
	18	0.000140261	TGTGCCAGCAGCTCGCTAGAGGATACGCAGTATTTT	CASSSLEDTQYF	TRBV11-3	TRBD2	TRBJ2-3	12	13	18	21
	18	0.000140261	TGCAGTGCTAGAGTCGTGCAGGGGTCTATCCAAGAGACCCAGTACTTC	CSARVVQGSIQETQYF	TRBV20-1	TRBD1	TRBJ2-5	12	18	23	29
	18	0.000140261	TGTGCCAGCGGACAGACGGAATACGAGCAGTACTTC	CASGQTEYEQYF	TRBV19	TRBD1	TRBJ2-7	7	9	14	21
	18	0.000140261	TGCAGCGTTGAAAGCGGGGTTCAAAAGGGTGAGCAGTTCTTC	CSVESGVQKGEQFF	TRBV29-1	TRBD2	TRBJ2-1	11	12	17	29
	18	0.000140261	TGTGCCAGCAGTTTCTGGATAGTAGCGGGACACACAGATACGCAGTATTTT	CASSFWIVAGHTDTQYF	TRBV6-2	TRBD2	TRBJ2-3	12	22	29	32
	17	0.000132469	TGTGCCAGCAGCCTCCCGACAGTCCCTAATGAAAAACTGTTTTTT	CASSLPTVPNEKLFF	TRBV28	TRBD2	TRBJ1-4	10	11	24	25
	17	0.000132469	TGTGCCAGCAGCCTTCCTTGGGCGAGACCCTACACCTTC	CASSLPWARPYTF	TRBV28	TRBD1	TRBJ1-2	10	19	23	29
	17	0.000132469	TGCGCCAGCAGTGGACTAGCGGGAGGAACGAATGAGCAGTTCTTC	CASSGLAGGTNEQFF	TRBV10-2	TRBD2	TRBJ2-1	12	13	25	30
	17	0.000132469	TGCGCCAGCAAGAAACCGACAGGGTACGAGCAGTACTTC	CASKKPTGYEQYF	TRBV10-1	TRBD1	TRBJ2-7	9	17	23	24
	17	0.000132469	TGTGCCAGCAGCTCAGAGAGCTCCTATAATTCACCCCTCCACTTT	CASSSESSYNSPLHF	TRBV11-2	.	TRBJ1-6	16	-1	-1	17
	17	0.000132469	TGTGCCAGCACCCTAGGGACAGGCGTTGAAGCTTTCTTT	CASTLGTGVEAFF	TRBV25-1	TRBD1	TRBJ1-1	9	15	22	26
	17	0.000132469	TGTGCCAGCAGCTCGGCTCTGGGGCCGTGGATAAATGAGCAGTTCTTC	CASSSALGPWINEQFF	TRBV5-4	TRBD1	TRBJ2-1	16	20	24	33
	17	0.000132469	TGCGCCAGCAGCCAACCAGGGTACACTGAAGCTTTCTTT	CASSQPGYTEAFF	TRBV4-1	TRBD1	TRBJ1-1	14	16	20	22
	17	0.000132469	TGTGCCAGCAGCGTAGGACTGGAAACCGATACGCAGTATTTT	CASSVGLETDTQYF	TRBV9	.	TRBJ2-3	15	-1	-1	27
	17	0.000132469	TGTGCCAGCAGCTTGCCTACAGGGGGTCTCTCCTACAATGAGCAGTTCTTC	CASSLPTGGLSYNEQFF	TRBV5-4	TRBD1	TRBJ2-1	14	18	25	29
	17	0.000132469	TGTGCCAGCAGCTTAAGTATAGGGGAGCAGTTCTTC	CASSLSIGEQFF	TRBV7-2	.	TRBJ2-1	14	-1	-1	24
	17	0.000132469	TGTGCCAGCAGCTCCCCCTCAGGTTATCATCGTTTTAGGCCCCAGCATTTT	CASSSPSGYHRFRPQHF	TRBV21-1	TRBD1	TRBJ1-5	11	13	18	38
	17	0.000132469	TGCAGCGTGTCTCCGGTGGCAGATACGCAGTATTTT	CSVSPVADTQYF	TRBV29-1	.	TRBJ2-3	7	-1	-1	19
	17	0.000132469	TGTGCCAGCAGGCGGGACCCATCCTACAATGAGCAGTTCTTC	CASRRDPSYNEQFF	TRBV2	TRBD1	TRBJ2-1	10	12	17	21
	17	0.000132469	TGTGCCAGCAGCCAGGAGTGGGGGTCGGCAGATACGCAGTATTTT	CASSQEWGSADTQYF	TRBV27	TRBD1	TRBJ2-3	10	19	23	28
	17	0.000132469	TGTGCCAGCAGTTACGTGGGCCCAGAGACCCAGTACTTC	CASSYVGPETQYF	TRBV6-6	TRBD2	TRBJ2-5	14	17	22	23
	17	0.000132469	TGTGCCAGCGGGGCGGATACAGGGCAGGCCTACGAGCAGTACTTC	CASGADTGQAYEQYF	TRBV27	TRBD1	TRBJ2-7	8	18	23	28
	17	0.000132469	TGTGCCAGCAGCTTAGGACAGATTGGCTACACCTTC	CASSLGQIGYTF	TRBV7-8	TRBD1	TRBJ1-2	15	16	20	23
	17	0.000132469	TGTGCCAGCAGTTTATTGCCCCAAGAGACCCAGTACTTC	CASSLLPQETQYF	TRBV27	.	TRBJ2-5	15	-1	-1	20
	17	0.000132469	TGTGCCACCAGTGCAGGGGGCGCGTGGGGCGAGCAGTACTTC	CATSAGGAWGEQYF	TRBV24-1	TRBD1	TRBJ2-7	12	13	22	29
	17	0.000132469	TGTGCCAGCAGAGGACAGGGGGAGGGCAAAAACATTCAGTACTTC	CASRGQGEGKNIQYF	TRBV6-6	TRBD1	TRBJ2-4	10	12	21	26
	17	0.000132469	TGTGCCAGCAGCTTGTCGGGTACGAACACTGAAGCTTTCTTT	CASSLSGTNTEAFF	TRBV5-6	.	TRBJ1-1	14	-1	-1	23
	17	0.000132469	TGTGCCAGCAGTTTAGTCGGGACTACCCTCTACGAGCAGTACTTC	CASSLVGTTLYEQYF	TRBV27	TRBD2	TRBJ2-7	14	17	24	29
	17	0.000132469	TGCGCCAGCAGCGGAGGGGGGCTGGGCACTGAAGCTTTCTTT	CASSGGGLGTEAFF	TRBV5-1	TRBD1	TRBJ1-1	11	14	19	26
	17	0.000132469	TGTGCCAGCAGCTTAGCGCGGCCGACATCCTACGAGCAGTACTTC	CASSLARPTSYEQYF	TRBV7-8	.	TRBJ2-7	18	-1	-1	27
	17	0.000132469	TGTGCCAGCAGCTTAGGACTAAACATTCAGTACTTC	CASSLGLNIQYF	TRBV7-2	.	TRBJ2-4	15	-1	-1	20
	17	0.000132469	TGTGCCAGCAGCCAGGTTCGGGCGAACGAGCAGTACTTC	CASSQVRANEQYF	TRBV3-1	TRBD1	TRBJ2-7	13	19	23	25
	17	0.000132469	TGTGCCAGCAGTTACTCCGGGGGTGGCAATCAGCCCCAGCATTTT	CASSYSGGGNQPQHF	TRBV6-5	TRBD1	TRBJ1-5	16	18	22	25
	17	0.000132469	TGTGCCAGCAGCCAAGCGGGGGCTGGCAATCAGCCCCAGCATTTT	CASSQAGAGNQPQHF	TRBV14	TRBD1	TRBJ1-5	15	17	22	25
	17	0.000132469	TGTGCCAGCAGCTTAGACGGGACAGCCAAAGGCTACACCTTC	CASSLDGTAKGYTF	TRBV7-6	TRBD1	TRBJ1-2	15	17	24	30
	17	0.000132469	TGTGCCACTAGGACTAGCGGCGACAATGAGCAGTTCTTC	CATRTSGDNEQFF	TRBV24-1	TRBD2	TRBJ2-1	7	10	19	22
	17	0.000132469	TGCGCCAGCAGCCAAGATGCTAGCGGGGGGCCCATTCAGTACTTC	CASSQDASGGPIQYF	TRBV4-3	TRBD2	TRBJ2-4	17	19	31	32
	17	0.000132469	TGTGCCAGCAGCTTCCGACAGGCTACGCAGTATTTT	CASSFRQATQYF	TRBV11-2	TRBD1	TRBJ2-3	13	16	21	23
	17	0.000132469	TGCAGTGCCCCACGCGGGGTAGGGAACACTGAAGCTTTCTTT	CSAPRGVGNTEAFF	TRBV20-1	TRBD2	TRBJ1-1	7	13	17	23
	17	0.000132469	TGTGCCATCAGTTGGACAGGCAGGTCCCACAATGAGCAGTTCTTC	CAISWTGRSHNEQFF	TRBV10-3	TRBD1	TRBJ2-1	11	13	19	24
	17	0.000132469	TGCAGTGCTAGAGATTACAGGACTGAAGCTTTCTTT	CSARDYRTEAFF	TRBV20-1	TRBD1	TRBJ1-1	14	16	20	21
	17	0.000132469	TGTGCCACCAGCAGAGACCAGGGGGCCTACGAGCAGTACTTC	CATSRDQGAYEQYF	TRBV15	TRBD1	TRBJ2-7	16	18	24	25
	17	0.000132469	TGTGCCAGCAGCCGTCTCACTAGCTCCTACAATGAGCAGTTCTTC	CASSRLTSSYNEQFF	TRBV12-3	.	TRBJ2-1	10	-1	-1	21
	17	0.000132469	TGTGCCAGCACCTTTGCCGGGGCAGGCGGTGAGCAGTACTTC	CASTFAGAGGEQYF	TRBV6-2	TRBD1	TRBJ2-7	9	16	25	30
	17	0.000132469	TGTGCCAGCAGCTTAGCATCGACCCGCGAGCAGTACTTC	CASSLASTREQYF	TRBV7-9	.	TRBJ2-7	16	-1	-1	26
	17	0.000132469	TGTGCCAGCAGCTTAGCTAGCATAAATGAGCAGTTCTTC	CASSLASINEQFF	TRBV11-2	TRBD2	TRBJ2-1	15	16	20	24
	17	0.000132469	TGCAGCGTTGGGACAGGGTCTTTCTACGAGCAGTACTTC	CSVGTGSFYEQYF	TRBV29-1	TRBD1	TRBJ2-7	9	10	17	23
	17	0.000132469	TGCGCCAGCAGCTTGGCGGGACTAGCGGCCTACGAGCAGTACTTC	CASSLAGLAAYEQYF	TRBV5-1	TRBD2	TRBJ2-7	16	17	27	28
	17	0.000132469	TGTGCCAGCAGTCCCGGGGGGAACGGCTATGGCTACACCTTC	CASSPGGNGYGYTF	TRBV28	TRBD1	TRBJ1-2	11	12	17	26
	17	0.000132469	TGTGCCAGCAGCTTACCGGGGATCTTGGACGAGCAGTACTTC	CASSLPGILDEQYF	TRBV11-2	TRBD1	TRBJ2-7	14	15	19	28
	17	0.000132469	TGTGCCAGCAGCGTAGGGCTAGCGGGAGAGAATGAGCAGTTCTTC	CASSVGLAGENEQFF	TRBV9	TRBD2	TRBJ2-1	15	18	27	30
	17	0.000132469	TGTGCCAGCAGTTACTCCGGCGGGTATAGCTCCTACGAGCAGTACTTC	CASSYSGGYSSYEQYF	TRBV6-5	TRBD2	TRBJ2-7	16	19	23	27
	17	0.000132469	TGTGCCAGCTCTTCCGGGCCTATGAACACTGAAGCTTTCTTT	CASSSGPMNTEAFF	TRBV18	TRBD1	TRBJ1-1	10	13	17	21
	17	0.000132469	TGCAGCGGCGCCGAGACAGGCTATCGAAACACCATATATTTT	CSGAETGYRNTIYF	TRBV29-1	TRBD1	TRBJ1-3	6	10	19	25
	17	0.000132469	TGCAGTGCTACCAGACTAGCGGGATCCTCCTACAATGAGCAGTTCTTC	CSATRLAGSSYNEQFF	TRBV20-1	TRBD2	TRBJ2-1	9	13	23	26
	17	0.000132469	TGCAGTGCTTCGGCGACAGGGCCCGAGCAGTACTTC	CSASATGPEQYF	TRBV20-1	TRBD1	TRBJ2-7	8	14	20	23
	17	0.000132469	TGCAGTGCTAGAGATCGGACAGCTATCTACGAGCAGTACTTC	CSARDRTAIYEQYF	TRBV20-1	TRBD1	TRBJ2-7	15	16	21	26
	16	0.000124677	TGCAGCGTTGAAACCGACAGGGGGAGGTCGGAGACCCAGTACTTC	CSVETDRGRSETQYF	TRBV29-1	TRBD1	TRBJ2-5	11	15	23	30
	16	0.000124677	TGTGCCTGGAAAGGGGGGGGAGAGCAGTACTTC	CAWKGGGEQYF	TRBV30	TRBD1	TRBJ2-7	9	11	16	21
	16	0.000124677	TGTGCCAGCAGTTACACCCTGGGGGCCACCGGTCAAGCTTTCTTT	CASSYTLGATGQAFF	TRBV6-5	TRBD1	TRBJ1-1	14	20	25	34
	16	0.000124677	TGTGCCAGCAGAGGGACAGGAACCTACGAGCAGTACTTC	CASRGTGTYEQYF	TRBV27	TRBD1	TRBJ2-7	10	12	19	22
	16	0.000124677	TGCGCCAGCAGCTTGAATGGGGATCAGCCCCAGCATTTT	CASSLNGDQPQHF	TRBV5-1	.	TRBJ1-5	14	-1	-1	22
	16	0.000124677	TGCAGTGCTAGATCCCCCCGGCAGGGGCACTCCTACGAGCAGTACTTC	CSARSPRQGHSYEQYF	TRBV20-1	TRBD1	TRBJ2-7	11	21	26	29
	16	0.000124677	TGCAGTGCTAGAGGGACAGGGAGCTATGGCTACACCTTC	CSARGTGSYGYTF	TRBV20-1	TRBD1	TRBJ1-2	12	13	20	23
	16	0.000124677	TGCAGTGCTAGAAAGGAGGGCGGGAGCCAAGCGTCGGAGCAGTTCTTC	CSARKEGGSQASEQFF	TRBV20-1	TRBD2	TRBJ2-1	11	19	25	36
	16	0.000124677	TGTGCCAGCAGCTTTCGGGTTTCGGTTGATACGCAGTATTTT	CASSFRVSVDTQYF	TRBV13	.	TRBJ2-3	13	-1	-1	27
	16	0.000124677	TGTGCCAGCAGACCACTAGCGGGTGCGGCCTACGAGCAGTACTTC	CASRPLAGAAYEQYF	TRBV12-3	TRBD2	TRBJ2-7	10	14	22	28
	16	0.000124677	TGCAGTGCTAGGGAGCCAGGCACTAACTATGGCTACACCTTC	CSAREPGTNYGYTF	TRBV20-1	.	TRBJ1-2	10	-1	-1	22
	16	0.000124677	TGCGCCAGCAGCTTGTGGAAAGGAGACGAGCAGTACTTC	CASSLWKGDEQYF	TRBV5-1	.	TRBJ2-7	14	-1	-1	25
	16	0.000124677	TGCGCCAGCAGCCAAGGAACCAGCTCCTACAATGAGCAGTTCTTC	CASSQGTSSYNEQFF	TRBV4-3	.	TRBJ2-1	15	-1	-1	21
	16	0.000124677	TGTGCCAGCAGCCAAGGAGTGCAAGGCAGTGGCTACACCTTC	CASSQGVQGSGYTF	TRBV4-2	.	TRBJ1-2	15	-1	-1	29
	16	0.000124677	TGTGCCAGCAGCCCTAGCAGTTACTATGAGCAGTTCTTC	CASSPSSYYEQFF	TRBV11-3	TRBD2	TRBJ2-1	11	13	17	21
	16	0.000124677	TGTGCCAGCGACCGCGCTCGCAGCTCCTACAATGAGCAGTTCTTC	CASDRARSSYNEQFF	TRBV2	.	TRBJ2-1	8	-1	-1	21
	16	0.000124677	TGCGCCAGCAGCCCAGGGGTGGGCAACGAGCAGTACTTC	CASSPGVGNEQYF	TRBV5-1	TRBD1	TRBJ2-7	11	13	18	25
	16	0.000124677	TGTGCCATCAGTGACGTGAACACTGAAGCTTTCTTT	CAISDVNTEAFF	TRBV10-3	.	TRBJ1-1	13	-1	-1	16
	16	0.000124677	TGTGCCAGCAGCGTAGGTTCAGGGGGCACTGAAGCTTTCTTT	CASSVGSGGTEAFF	TRBV9	TRBD1	TRBJ1-1	15	19	25	26
	16	0.000124677	TGTGCCAGCAGTTACGGCGGACTAGTCCAAGAGACCCAGTACTTC	CASSYGGLVQETQYF	TRBV6-5	TRBD2	TRBJ2-5	14	18	24	26
	16	0.000124677	TGTGCCAGCAGCCAAGCGGACAATCAGCCCCAGCATTTT	CASSQADNQPQHF	TRBV3-1	.	TRBJ1-5	15	-1	-1	20
	16	0.000124677	TGTGCCAGCAGAACTAGCGGGACTTACAATGAGCAGTTCTTC	CASRTSGTYNEQFF	TRBV12-3	TRBD2	TRBJ2-1	10	12	21	24
	16	0.000124677	TGCAGTGCGAAGGCCGGAGATGGCTACACCTTC	CSAKAGDGYTF	TRBV20-1	.	TRBJ1-2	7	-1	-1	19
	16	0.000124677	TGTGCCATCAGTGAGTCTGAGGAGGATGGACTTGGCTACACCTTC	CAISESEEDGLGYTF	TRBV10-3	TRBD2	TRBJ1-2	16	27	31	32
	16	0.000124677	TGTGCCAGCAGTTACCCGGGAGGTTGGGCAGATACGCAGTATTTT	CASSYPGGWADTQYF	TRBV6-6	TRBD2	TRBJ2-3	14	16	22	28
	16	0.000124677	TGCGCCAGCAGCCAACCGACAGGGGGCGACTATGGCTACACCTTC	CASSQPTGGDYGYTF	TRBV4-1	TRBD1	TRBJ1-2	14	17	27	28
	16	0.000124677	TGTGCCAGTAATGAGCCGGGGGATCCCGCGGCTTTCTTT	CASNEPGDPAAFF	TRBV19	TRBD2	TRBJ1-1	9	23	28	30
	16	0.000124677	TGTGCCAGCAGCCCCGGGACCCAATACAATGAGCAGTTCTTC	CASSPGTQYNEQFF	TRBV7-6	TRBD1	TRBJ2-1	11	12	19	24
	16	0.000124677	TGTGCCAGCAGTGAATATCTCCCTGGCTACACCTTC	CASSEYLPGYTF	TRBV25-1	TRBD2	TRBJ1-2	17	18	22	23
	16	0.000124677	TGTGCCAGCAGCTTAGGGGGTTCGGGGGCCCCCGGGCTTAACACTGAAGCTTTCTTT	CASSLGGSGAPGLNTEAFF	TRBV7-6	TRBD1	TRBJ1-1	15	23	32	39
	16	0.000124677	TGTGCCAGCAGCCACCGACAGGGGGCGGAAGAGCAGTACTTC	CASSHRQGAEEQYF	TRBV28	TRBD1	TRBJ2-7	10	16	26	30
	16	0.000124677	TGCGCCAGCAGCCAAGAGGACATTTTCGGCGACGAGCAGTACTTC	CASSQEDIFGDEQYF	TRBV4-1	TRBD1	TRBJ2-7	16	17	21	31
	16	0.000124677	TGTGCCAGCAGTTTCGGAGGCATGAACACTGAAGCTTTCTTT	CASSFGGMNTEAFF	TRBV12-3	TRBD2	TRBJ1-1	13	15	19	20
	16	0.000124677	TGTGCCAGCAGTTACAGTTGGGCAACTACCGACAAGAACACTGAAGCTTTCTTT	CASSYSWATTDKNTEAFF	TRBV6-2	.	TRBJ1-1	14	-1	-1	35
	16	0.000124677	TGCAGTGCTACCTGGGGAAGATTTGAAGGGGACATTCAGTACTTC	CSATWGRFEGDIQYF	TRBV20-1	TRBD1	TRBJ2-4	9	26	30	31
	16	0.000124677	TGCGCCAGCAGCCGGGGAAGCGGGAGTCGTGCCGAGCAGTACTTC	CASSRGSGSRAEQYF	TRBV4-1	TRBD2	TRBJ2-7	12	18	25	32
	16	0.000124677	TGTGCCAGCAGTGATGAGGCAGGGGGCAGCTATGGCTACACCTTC	CASSDEAGGSYGYTF	TRBV2	TRBD1	TRBJ1-2	13	19	26	29
	16	0.000124677	TGTGCCACCAGTGATTTGCAGAGGGGAGGAACCGGGGAGCTGTTTTTT	CATSDLQRGGTGELFF	TRBV24-1	TRBD2	TRBJ2-2	19	23	28	30
	16	0.000124677	TGCAGCGTCGAAATAGGAAACGAGCAGTACTTC	CSVEIGNEQYF	TRBV29-1	.	TRBJ2-7	11	-1	-1	19
	16	0.000124677	TGTGCCAGCAGTTTATTTAGCGGGAGGTATCTTCTATACAATGAGCAGTTCTTC	CASSLFSGRYLLYNEQFF	TRBV28	TRBD2	TRBJ2-1	15	17	26	36
	16	0.000124677	TGTGCCACCAGTGACTGGACGCTTCTAGCGGGAGGGGAGCAGTTCTTC	CATSDWTLLAGGEQFF	TRBV24-1	TRBD2	TRBJ2-1	13	24	35	36
	16	0.000124677	TGCGCCAGCAGTACCGACGGCACCTACGAGCAGTACTTC	CASSTDGTYEQYF	TRBV5-1	.	TRBJ2-7	10	-1	-1	22
	16	0.000124677	TGTGCCTGGAGTGGGAGGCTCTACGAGCAGTACTTC	CAWSGRLYEQYF	TRBV30	TRBD2	TRBJ2-7	12	13	17	20
	16	0.000124677	TGTGCCAGCAGTTACCGGGACAGGGGGCTGGACGAGCAGTACTTC	CASSYRDRGLDEQYF	TRBV27	TRBD1	TRBJ2-7	12	14	27	31
	16	0.000124677	TGTGCCAGCTCACCTACAGGATTGAACACTGAAGCTTTCTTT	CASSPTGLNTEAFF	TRBV18	TRBD1	TRBJ1-1	13	15	19	22
	16	0.000124677	TGTGCCAGCAGCTTAAGGTCGTCCCCTTTACTGTTTTTT	CASSLRSSPLLFF	TRBV7-9	TRBD1	TRBJ1-4	14	22	26	29
	16	0.000124677	TGTGCCAGCAGCCCATCGGGACAGGCGAACACCGGGGAGCTGTTTTTT	CASSPSGQANTGELFF	TRBV11-3	TRBD1	TRBJ2-2	11	16	23	24
	16	0.000124677	TGTGCCAGCAGCCCCCGGACTAGCGGCTTTCAAGAGACCCAGTACTTC	CASSPRTSGFQETQYF	TRBV14	TRBD2	TRBJ2-5	12	16	25	30
	16	0.000124677	TGTGCCAGCAGTCGGACAGGCTACGAGCAGTACTTC	CASSRTGYEQYF	TRBV7-2	TRBD1	TRBJ2-7	10	13	19	20
	16	0.000124677	TGTGCCAGCAGCTTCACGGGACGGGATGAGCAGTTCTTC	CASSFTGRDEQFF	TRBV3-1	TRBD1	TRBJ2-1	11	16	21	25
	16	0.000124677	TGCAGTGCTAGAGATCCCAGGGGAGGTCCCGCCTACAATGAGCAGTTCTTC	CSARDPRGGPAYNEQFF	TRBV20-1	TRBD2	TRBJ2-1	15	20	29	31
	15	0.000116884	TGTGCCAGCAGTTACTCAGGGACAGGGGGCGCGACAAACACCGGGGAGCTGTTTTTT	CASSYSGTGGATNTGELFF	TRBV6-5	TRBD1	TRBJ2-2	16	18	31	36
	15	0.000116884	TGTGCCAGCAGCGACAGGGGGACCAACTATGGCTACACCTTC	CASSDRGTNYGYTF	TRBV2	TRBD1	TRBJ1-2	10	12	20	24
	15	0.000116884	TGCAGCGTCTTACAGGGTCCTGGGGCCAACGTCCTGACTTTC	CSVLQGPGANVLTF	TRBV29-1	TRBD1	TRBJ2-6	7	11	16	19
	15	0.000116884	TGTGCCAGCTCACCAGATTATGGGTCGCCGCAGTATTTT	CASSPDYGSPQYF	TRBV18	.	TRBJ2-3	14	-1	-1	28
	15	0.000116884	TGCAGTGCTACTACATCCTACAATGAGCAGTTCTTC	CSATTSYNEQFF	TRBV20-1	.	TRBJ2-1	9	-1	-1	15
	15	0.000116884	TGTGCCAGCAGCCCCGAGGGAGGGAGGAACACTGAAGCTTTCTTT	CASSPEGGRNTEAFF	TRBV7-2	TRBD2	TRBJ1-1	11	17	23	26
	15	0.000116884	TGCAGTGCTAGGCGGGACGCAGTCACCGGGGAGCTGTTTTTT	CSARRDAVTGELFF	TRBV20-1	TRBD1	TRBJ2-2	10	12	17	23
	15	0.000116884	TGTGCCACCAGCAGAGGCGGCTCGTACGAGCAGTACTTC	CATSRGGSYEQYF	TRBV15	.	TRBJ2-7	15	-1	-1	19
	15	0.000116884	TGTGCCAGCAGTATCCGACAGCCAACCTACGAGCAGTACTTC	CASSIRQPTYEQYF	TRBV6-5	TRBD1	TRBJ2-7	11	16	20	25
	15	0.000116884	TGCAGTGCTACCAGGGGAGGCAATCAGCCCCAGCATTTT	CSATRGGNQPQHF	TRBV20-1	TRBD1	TRBJ1-5	9	11	16	19
	15	0.000116884	TGTGCCAGCAGTTTCGTACTAGCGGGGGGCGTGGGTGAGCAGTTCTTC	CASSFVLAGGVGEQFF	TRBV6-5	TRBD2	TRBJ2-1	12	17	25	35
	15	0.000116884	TGTGCCAGCAGCCTTTCGATGAGAGGTTCACCCCTCCACTTT	CASSLSMRGSPLHF	TRBV3-2	.	TRBJ1-6	12	-1	-1	26
	15	0.000116884	TGCAGTGCTAGAGGCCTTTCCGGGAGGGACCGGGAGACCCAGTACTTC	CSARGLSGRDRETQYF	TRBV20-1	TRBD2	TRBJ2-5	12	20	27	33
	15	0.000116884	TGTGCCATCACGGACAGGGGGCATGGAGATACGCAGTATTTT	CAITDRGHGDTQYF	TRBV10-3	TRBD1	TRBJ2-3	9	11	21	26
	15	0.000116884	TGTGCCAGCACCCCCCCCGGGGAGGCCCTCTATGGCTACACCTTC	CASTPPGEALYGYTF	TRBV28	TRBD1	TRBJ1-2	9	15	20	29
	15	0.000116884	TGTGCCAGCAGTCCCACCGGCGGGAGGAACACCGGGGAGCTGTTTTTT	CASSPTGGRNTGELFF	TRBV27	TRBD2	TRBJ2-2	11	19	25	26
	15	0.000116884	TGTGCCAGCAGCCCTGAGGGCGTCTATAATTCACCCCTCCACTTT	CASSPEGVYNSPLHF	TRBV7-2	TRBD2	TRBJ1-6	11	15	20	23
	15	0.000116884	TGTGCCAGCAGGCCGGGACTGGCGCACCAGCAGTACTTC	CASRPGLAHQQYF	TRBV28	TRBD2	TRBJ2-7	10	12	23	28
	15	0.000116884	TGCGCCAGCAGCGCGGGACTAGCGGGCTACAATGAGCAGTTCTTC	CASSAGLAGYNEQFF	TRBV5-1	TRBD2	TRBJ2-1	11	13	25	26
	15	0.000116884	TGTGCCAGCAGCCCGCCCGACCTCACAGATACGCAGTATTTT	CASSPPDLTDTQYF	TRBV7-6	TRBD1	TRBJ2-3	11	13	17	23
	15	0.000116884	TGTGCCAGCAGTCAGGGGAAACCGGCCCAGTACTTC	CASSQGKPAQYF	TRBV12-3	TRBD1	TRBJ2-5	11	12	17	25
	15	0.000116884	TGTGCCACCAGTGACCCAGGGGTGCGGGAGGGCCGGTACAATGAGCAGTTCTTC	CATSDPGVREGRYNEQFF	TRBV24-1	TRBD2	TRBJ2-1	13	23	33	36
	15	0.000116884	TGCAGCGTTGAATCAGTGAACACTGAAGCTTTCTTT	CSVESVNTEAFF	TRBV29-1	.	TRBJ1-1	11	-1	-1	16
	15	0.000116884	TGTGCCAGCAGCCAAGTAACTAGCGGAAGGGGCAATGAGCAGTTCTTC	CASSQVTSGRGNEQFF	TRBV3-1	TRBD2	TRBJ2-1	15	18	30	32
	15	0.000116884	TGTGCCAGCAGTGGGAGTATTACTACTAACTATGGCTACACCTTC	CASSGSITTNYGYTF	TRBV25-1	.	TRBJ1-2	12	-1	-1	25
	15	0.000116884	TGCGCCAGCAGCTTGGCCCTGGCTAGCGGGTACAATGAGCAGTTCTTC	CASSLALASGYNEQFF	TRBV5-1	TRBD2	TRBJ2-1	17	22	29	30
	15	0.000116884	TGCGCCAGCAGATCCAGGGAGAACACTGAAGCTTTCTTT	CASRSRENTEAFF	TRBV10-1	TRBD1	TRBJ1-1	10	14	18	20
	15	0.000116884	TGTGCCAGCAGTTACGGGGGGACAGGGGCCTACAATGAGCAGTTCTTC	CASSYGGTGAYNEQFF	TRBV6-6	TRBD1	TRBJ2-1	14	18	27	28
	15	0.000116884	TGTGCCAGCAGCCCCGACCAATACTACGAGCAGTACTTC	CASSPDQYYEQYF	TRBV27	.	TRBJ2-7	10	-1	-1	23
	15	0.000116884	TGTGCCAGCAGTCGAGTACAGGGATTCGAGCAGTACTTC	CASSRVQGFEQYF	TRBV12-3	TRBD1	TRBJ2-7	11	17	22	26
	15	0.000116884	TGTGCCAGCACCGTTGGAGAGCTTACCCTTTCACCCCTCCACTTT	CASTVGELTLSPLHF	TRBV11-2	.	TRBJ1-6	9	-1	-1	29
	15	0.000116884	TGTGCCAGCAGTCCCTTGAGGAACACTGAAGCTTTCTTT	CASSPLRNTEAFF	TRBV12-3	.	TRBJ1-1	11	-1	-1	20
	15	0.000116884	TGTGCCAGCACCAACTTACTAGCGGGAAGGAATGAGCAGTTCTTC	CASTNLLAGRNEQFF	TRBV6-6	TRBD2	TRBJ2-1	9	17	26	30
	15	0.000116884	TGTGCCAGCAGTTTATTATTCCCCCTCATTCAGTACTTC	CASSLLFPLIQYF	TRBV27	TRBD1	TRBJ2-4	15	20	25	26
	15	0.000116884	TGTGCCAGCAGGAGGGGGGACCAGTACTTC	CASRRGDQYF	TRBV6-6	TRBD1	TRBJ2-5	10	12	17	20
	15	0.000116884	TGTGCCAGCTCACCGTCGGGCAGGGGGGTTTACGAGCAGTACTTC	CASSPSGRGVYEQYF	TRBV18	TRBD1	TRBJ2-7	13	20	26	30
	15	0.000116884	TGTGCCAGCAGCCCCCGGATACACAATGAGCAGTTCTTC	CASSPRIHNEQFF	TRBV14	TRBD1	TRBJ2-1	12	13	17	22
	15	0.000116884	TGTGCCAGCAGTTTTGGCGGGGGCTTGGAGGAGCAGTACTTC	CASSFGGGLEEQYF	TRBV28	TRBD1	TRBJ2-7	13	18	23	30
	15	0.000116884	TGTGCCAGCAGTCCCAGGAGCTCCTACGAGCAGTACTTC	CASSPRSSYEQYF	TRBV27	.	TRBJ2-7	11	-1	-1	15
	15	0.000116884	TGCAGCGTTGATGGGCTAGCCGGAGATACGCAGTATTTT	CSVDGLAGDTQYF	TRBV29-1	TRBD2	TRBJ2-3	10	14	18	23
	15	0.000116884	TGCAGCGTTTCCCGACTAGCAACTAGCACAGATACGCAGTATTTT	CSVSRLATSTDTQYF	TRBV29-1	TRBD2	TRBJ2-3	8	13	19	22
	15	0.000116884	TGCGCCACCAAAGTCGGGACAGGGCGCTCCGGTAATGAAAAACTGTTTTTT	CATKVGTGRSGNEKLFF	TRBV5-1	TRBD1	TRBJ1-4	6	14	23	32
	15	0.000116884	TGTGCCAGCAGCCCCCCAGAGGGGCTGGAGAGTATAGAGACCCAGTACTTC	CASSPPEGLESIETQYF	TRBV12-3	TRBD1	TRBJ2-5	10	11	15	35
	15	0.000116884	TGCGCCAGCAGCCCGGGGGGGGTCGGCGGGGCCAACGTCCTGACTTTC	CASSPGGVGGANVLTF	TRBV5-1	TRBD1	TRBJ2-6	11	12	16	27
	15	0.000116884	TGTGCCAGCAGCTTAAATACAGGGACTGGAAACACCATATATTTT	CASSLNTGTGNTIYF	TRBV7-6	TRBD1	TRBJ1-3	14	18	23	25
	15	0.000116884	TGCAGCGTTGGGGACAGGGAGGCGCAGTACTTC	CSVGDREAQYF	TRBV29-1	TRBD1	TRBJ2-7	9	10	18	23
	15	0.000116884	TGTGCCAGCACGGCACGCGGCTCCTATAATTCACCCCTCCACTTT	CASTARGSYNSPLHF	TRBV27	.	TRBJ1-6	9	-1	-1	19
	15	0.000116884	TGTGCCTGGAGTGAAGGCGGCGGCTATGGCTACACCTTC	CAWSEGGGYGYTF	TRBV30	.	TRBJ1-2	12	-1	-1	23
	15	0.000116884	TGCGCCAGCAGCCCGGGACTATTCTACGAGCAGTACTTC	CASSPGLFYEQYF	TRBV4-1	TRBD2	TRBJ2-7	12	13	20	23
	15	0.000116884	TGTGCCAGCAGTTTAGGGGGCGGTGAAGCTTTCTTT	CASSLGGGEAFF	TRBV12-3	TRBD1	TRBJ1-1	15	16	21	23
	15	0.000116884	TGTGCCAGCAGCTTAATAACGTCAAGGGCTTTCTTT	CASSLITSRAFF	TRBV7-2	.	TRBJ1-1	14	-1	-1	27
	15	0.000116884	TGTGCCAGCTCACCCTTAAGGGGACCTAGCACAGATACGCAGTATTTT	CASSPLRGPSTDTQYF	TRBV18	TRBD1	TRBJ2-3	13	20	24	25
	15	0.000116884	TGCAGTGCTAGAGTAACTAGCGGGAGAACCGAGCAGTACTTC	CSARVTSGRTEQYF	TRBV20-1	TRBD2	TRBJ2-7	12	15	25	29
	15	0.000116884	TGTGCCAGCAGTTTATATGCGACAGGGCGAACTAGCTATGGCTACACCTTC	CASSLYATGRTSYGYTF	TRBV27	TRBD1	TRBJ1-2	15	20	26	31
	15	0.000116884	TGTGCCAGCAGCACCGGGCTAGCGAGAGATACGCAGTATTTT	CASSTGLARDTQYF	TRBV4-2	.	TRBJ2-3	11	-1	-1	17
	15	0.000116884	TGCGCCAGCAGCTTGGAACCCGAGGATGAGCAGTTCTTC	CASSLEPEDEQFF	TRBV5-1	.	TRBJ2-1	15	-1	-1	25
	15	0.000116884	TGCGCCAGCAGCTTACCCGGGGATAGCAATCAGCCCCAGCATTTT	CASSLPGDSNQPQHF	TRBV5-1	TRBD1	TRBJ1-5	13	15	20	22
	15	0.000116884	TGCAGCGTTAGCTTTAACAATGAGCAGTTCTTC	CSVSFNNEQFF	TRBV29-1	.	TRBJ2-1	8	-1	-1	16
	15	0.000116884	TGTGCCAGCAGCCAGAGGGGACAGGGGGCCATTGAAGCTTTCTTT	CASSQRGQGAIEAFF	TRBV13	TRBD1	TRBJ1-1	11	17	28	32
	15	0.000116884	TGCGCCAGCAGCCAAGGTCAGGGGGCGAGAGATACGCAGTATTTT	CASSQGQGARDTQYF	TRBV4-1	TRBD1	TRBJ2-3	15	18	26	29
	15	0.000116884	TGTGCCAGCAGCGTTCTCAATCGTTACGAGCAGTACTTC	CASSVLNRYEQYF	TRBV27	.	TRBJ2-7	10	-1	-1	24
	15	0.000116884	TGTGCCAGCAGCTTAACACAGGGGAACTATGGCTACACCTTC	CASSLTQGNYGYTF	TRBV11-2	TRBD1	TRBJ1-2	14	17	23	24
	15	0.000116884	TGTGCCAGCTCTCGAATGCCCTCTGGGGCCAACGTCCTGACTTTC	CASSRMPSGANVLTF	TRBV18	.	TRBJ2-6	10	-1	-1	20
	14	0.000109092	TGCAGCGTCTTGGGGGGACAGGGCCTGGAAAAACTGTTTTTT	CSVLGGQGLEKLFF	TRBV29-1	TRBD1	TRBJ1-4	7	14	22	27
	14	0.000109092	TGTGCCCTTAGGGGCACTGAAGCTTTCTTT	CALRGTEAFF	TRBV7-9	TRBD1	TRBJ1-1	5	9	13	14
	14	0.000109092	TGTGCCAGCAGCCCGGGACAGGGGAAGAGGAACACTGAAGCTTTCTTT	CASSPGQGKRNTEAFF	TRBV2	TRBD1	TRBJ1-1	10	11	23	29
	14	0.000109092	TGCAGTGCTAGAGCCCCACAGGGTTGGGAGACCCAGTACTTC	CSARAPQGWETQYF	TRBV20-1	TRBD1	TRBJ2-5	12	17	22	27
	14	0.000109092	TGTGCCAGCAGGGAACAGACAGGTCCGAGCACTGAAGCTTTCTTT	CASREQTGPSTEAFF	TRBV28	TRBD1	TRBJ1-1	10	17	22	29
	14	0.000109092	TGCAGCGTTGACCAGGGCGTTCGCACCGGGGAGCTGTTTTTT	CSVDQGVRTGELFF	TRBV29-1	TRBD1	TRBJ2-2	10	12	16	23
	14	0.000109092	TGCGCCAGCAGTGAGACGGCTTCCTATGGCTACACCTTC	CASSETASYGYTF	TRBV10-2	.	TRBJ1-2	14	-1	-1	23
	14	0.000109092	TGCAGTGCTCGTGGGGGTGGGGAGACCCAGTACTTC	CSARGGGETQYF	TRBV20-1	TRBD1	TRBJ2-5	8	12	16	21
	14	0.000109092	TGCGCCAGCGCGCCGCGAGGCGAATACACAGATACGCAGTATTTT	CASAPRGEYTDTQYF	TRBV4-3	TRBD1	TRBJ2-3	8	9	13	26
	14	0.000109092	TGCAGTGTCCGTCAGGGGGATCAGCCCCAGCATTTT	CSVRQGDQPQHF	TRBV20-1	TRBD1	TRBJ1-5	6	12	18	19
	14	0.000109092	TGTGCCAGCATAGTGGCTAGCGGGAGGGTCACAGATACGCAGTATTTT	CASIVASGRVTDTQYF	TRBV6-4	TRBD2	TRBJ2-3	9	16	27	29
	14	0.000109092	TGTGCCAGCAGCTTTAGTTTCAATGAGCAGTTCTTC	CASSFSFNEQFF	TRBV5-5	.	TRBJ2-1	13	-1	-1	20
	14	0.000109092	TGTGCCAGCAGTTCCGGTCCGAACACCGGGGAGCTGTTTTTT	CASSSGPNTGELFF	TRBV12-3	.	TRBJ2-2	12	-1	-1	19
	14	0.000109092	TGTGCCAGCAACCCCCGGGGGTACGGCACAGATACGCAGTATTTT	CASNPRGYGTDTQYF	TRBV6-5	TRBD1	TRBJ2-3	9	13	18	25
	14	0.000109092	TGTGCCACCAGCAGAGTTTCAAAGGGGGCGACCTACGAGCAGTACTTC	CATSRVSKGATYEQYF	TRBV15	TRBD1	TRBJ2-7	15	22	29	31
	14	0.000109092	TGTGCCAGCAGCTTAGTGGGCGGGAGAAGCTACAATGAGCAGTTCTTC	CASSLVGGRSYNEQFF	TRBV11-2	TRBD2	TRBJ2-1	15	19	25	29
	14	0.000109092	TGTGCCAGCACTTCAGGGTATGGCTACACCTTC	CASTSGYGYTF	TRBV25-1	TRBD1	TRBJ1-2	9	13	17	18
	14	0.000109092	TGTGCCAGCAGCGTCGGGACAGCCCCCGGCTACACCTTC	CASSVGTAPGYTF	TRBV9	TRBD1	TRBJ1-2	13	14	21	27
	14	0.000109092	TGCGCCAGCAGCCAAGAACCGGACACTGAAGCTTTCTTT	CASSQEPDTEAFF	TRBV4-1	.	TRBJ1-1	16	-1	-1	22
	14	0.000109092	TGTGCCAGCAGCGTTGGGCTAGCGGAGAACACCGGGGAGCTGTTTTTT	CASSVGLAENTGELFF	TRBV9	TRBD2	TRBJ2-2	13	18	24	26
	14	0.000109092	TGCAGTGCCCGGCAGGGGGGGGGCGTTCAGCCCCAGCATTTT	CSARQGGGVQPQHF	TRBV20-1	TRBD1	TRBJ1-5	7	12	18	26
	14	0.000109092	TGTGCTAGTGGTTTGGGGCCCAGCAACACCGGGGAGCTGTTTTTT	CASGLGPSNTGELFF	TRBV12-5	TRBD2	TRBJ2-2	15	16	20	24
	14	0.000109092	TGTGCCAGCAGCTTACGGGGCAGGGGCGAGCAGTACTTC	CASSLRGRGEQYF	TRBV7-2	TRBD1	TRBJ2-7	14	15	25	26
	14	0.000109092	TGTGCCAGCAGCGCCGGGACAGGGAGGGGGGATGGCTACACCTTC	CASSAGTGRGDGYTF	TRBV2	TRBD1	TRBJ1-2	10	13	23	31
	14	0.000109092	TGTGCCACCAGTGACTTAGCGGGAAGTGAACCCGAGACCCAGTACTTC	CATSDLAGSEPETQYF	TRBV24-1	TRBD2	TRBJ2-5	13	16	23	33
	14	0.000109092	TGTGCCAGCAGCTTAGAACCGACGGGCGGGAATGAGCAGTTCTTC	CASSLEPTGGNEQFF	TRBV11-2	TRBD1	TRBJ2-1	16	23	27	30
	14	0.000109092	TGTGCCAGCAGCCCAGACAGGCTCTCCTACGAGCAGTACTTC	CASSPDRLSYEQYF	TRBV12-3	TRBD1	TRBJ2-7	10	15	20	23
	14	0.000109092	TGTGCCAGCAGTCGGACTAGCGGGGGGACGGTTCCAGATACGCAGTATTTT	CASSRTSGGTVPDTQYF	TRBV2	TRBD2	TRBJ2-3	11	13	23	34
	14	0.000109092	TGTGCCAGCACCGGGACTGTCACAGATACGCAGTATTTT	CASTGTVTDTQYF	TRBV27	TRBD2	TRBJ2-3	9	10	17	20
	14	0.000109092	TGTGCCAGCAGTTTATCGGGGACAGTGAGCTACGAGCAGTACTTC	CASSLSGTVSYEQYF	TRBV12-3	TRBD1	TRBJ2-7	14	18	24	29
	14	0.000109092	TGCGCCAGCAGCCAGGAGGCCCACGAGCAGTACTTC	CASSQEAHEQYF	TRBV5-1	TRBD2	TRBJ2-7	11	14	18	22
	14	0.000109092	TGTGCCAGCAGCCTCCGACAGGCCCCCTACGAGCAGTACTTC	CASSLRQAPYEQYF	TRBV7-2	TRBD1	TRBJ2-7	11	16	21	25
	14	0.000109092	TGCAGTGTTCGTGGAGGGGAGCAGTACTTC	CSVRGGEQYF	TRBV20-1	TRBD2	TRBJ2-7	6	12	17	18
	14	0.000109092	TGTGCCAGCAGTTCCACCCCCCGCGGGAGATTCTCCTACGAGCAGTACTTC	CASSSTPRGRFSYEQYF	TRBV6-2	TRBD2	TRBJ2-7	12	22	28	32
	14	0.000109092	TGTGCCAGCTCCCAAGCGAGTCAGGCGCAGTATTTT	CASSQASQAQYF	TRBV12-3	.	TRBJ2-3	8	-1	-1	25
	14	0.000109092	TGTGCCAGCAGCCAAGATAGGGCGGGAGGGCGGACCCAGTACTTC	CASSQDRAGGRTQYF	TRBV4-2	TRBD2	TRBJ2-5	17	21	30	32
	14	0.000109092	TGCGCCAGCAGCACGGGACTCCCTGAGCAGTTCTTC	CASSTGLPEQFF	TRBV5-1	TRBD2	TRBJ2-1	11	13	19	23
	14	0.000109092	TGTGCCATCAGCAAGGGCGCAAATCACAACTATGGCTACACCTTC	CAISKGANHNYGYTF	TRBV10-3	TRBD1	TRBJ1-2	10	14	19	27
	14	0.000109092	TGCGCCAGTCGGCACCGGGACGGAGCCTACGAGCAGTACTTC	CASRHRDGAYEQYF	TRBV5-1	TRBD1	TRBJ2-7	7	14	20	25
	14	0.000109092	TGCGCCAGCAGCCAAGGAAATGGAGGGTCCAAAGAGACCCAGTACTTC	CASSQGNGGSKETQYF	TRBV4-1	TRBD2	TRBJ2-5	15	21	26	31
	14	0.000109092	TGTGCCATCACGGCTGGCTCCTACAATGAGCAGTTCTTC	CAITAGSYNEQFF	TRBV10-3	.	TRBJ2-1	9	-1	-1	16
	14	0.000109092	TGTGCCAGCAGCCCCAGTGCGGGGGAAGAGACCCAGTACTTC	CASSPSAGEETQYF	TRBV28	TRBD1	TRBJ2-5	10	20	24	25
	14	0.000109092	TGTGCCAGCAGGCCCCTAGCGGGAGGGCACGATACGCAGTATTTT	CASRPLAGGHDTQYF	TRBV6-4	TRBD2	TRBJ2-3	10	15	27	30
	14	0.000109092	TGTGCCAGCAGTTTCTCCCTGAACCCCTACGAGCAGTACTTC	CASSFSLNPYEQYF	TRBV28	TRBD1	TRBJ2-7	13	16	20	25
	14	0.000109092	TGTGCCAGCAGTTTGGGCTCCCGGACGTCCGAGCAGTACTTC	CASSLGSRTSEQYF	TRBV12-3	TRBD1	TRBJ2-7	13	18	23	29
	14	0.000109092	TGTGCCAGCAAAATTCGGAGGAGTCCGGGCAATCAGCCCCAGCATTTT	CASKIRRSPGNQPQHF	TRBV2	TRBD2	TRBJ1-5	9	21	25	28
	14	0.000109092	TGTGCCAGCAGTTCAGCTTCGGTGCAGTTCTTC	CASSSASVQFF	TRBV6-5	.	TRBJ2-1	12	-1	-1	23
	14	0.000109092	TGCAGCGTTGAAGATCCAAAGGTAGCTTCCGGGGCCAACGTCCTGACTTTC	CSVEDPKVASGANVLTF	TRBV29-1	.	TRBJ2-6	15	-1	-1	30
	14	0.000109092	TGTGCCAGCAGTTACTCGTACTTCTCCAATGAGCAGTTCTTC	CASSYSYFSNEQFF	TRBV6-2	.	TRBJ2-1	17	-1	-1	26
	14	0.000109092	TGCAGCGGTCAACAGGGGAGTTTCTCTGAAGCTTTCTTT	CSGQQGSFSEAFF	TRBV29-1	TRBD1	TRBJ1-1	6	11	17	25
	14	0.000109092	TGTGCCAGCATGGGGGAACGTTATGGCTACACCTTC	CASMGERYGYTF	TRBV21-1	TRBD1	TRBJ1-2	9	11	15	21
	14	0.000109092	TGTGCCAGCAGCAAGGGACAGGGGTTCTATGAGCAGTTCTTC	CASSKGQGFYEQFF	TRBV9	TRBD1	TRBJ2-1	11	14	23	28
	14	0.000109092	TGCGCCAGCAGTGAGAGGGCATATTCACCCCTCCACTTT	CASSERAYSPLHF	TRBV10-1	TRBD2	TRBJ1-6	14	15	19	22
	14	0.000109092	TGTGCCAGCAGCCCTAGCACAGATACGCAGTATTTT	CASSPSTDTQYF	TRBV7-2	.	TRBJ2-3	11	-1	-1	13
	14	0.000109092	TGCAGCGTTGCCAGGGTCGAGCGAGAGACCCAGTACTTC	CSVARVERETQYF	TRBV29-1	TRBD1	TRBJ2-5	9	11	15	23
	14	0.000109092	TGTGCCAGCAGGGGGGCCCACTACGAGCAGTACTTC	CASRGAHYEQYF	TRBV28	TRBD1	TRBJ2-7	10	11	16	20
	14	0.000109092	TGCAGTGCTAGTTCTAGCAGGGGGAACAATGAGCAGTTCTTC	CSASSSRGNNEQFF	TRBV20-1	TRBD1	TRBJ2-1	10	17	23	25
	14	0.000109092	TGCGCCAGCAGCCAGGACGGGCTAGCGGGAGAACTCTCCTACAATGAGCAGTTCTTC	CASSQDGLAGELSYNEQFF	TRBV5-1	TRBD2	TRBJ2-1	11	21	30	35
	14	0.000109092	TGTGCCAGCAAGGGGGGGAACACTGAAGCTTTCTTT	CASKGGNTEAFF	TRBV2	TRBD1	TRBJ1-1	9	10	15	17
	14	0.000109092	TGTGCCAGCTCACCCGGGACCGAAAGTTCCTACGAGCAGTACTTC	CASSPGTESSYEQYF	TRBV18	TRBD1	TRBJ2-7	13	14	19	27
	14	0.000109092	TGCGCCAGCAGCCAAGTGTACAACACTGAAGCTTTCTTT	CASSQVYNTEAFF	TRBV4-3	.	TRBJ1-1	15	-1	-1	21
	14	0.000109092	TGTGCCAGCAGTTATGGACTAGTCACAAACACCGGGGAGCTGTTTTTT	CASSYGLVTNTGELFF	TRBV9	TRBD2	TRBJ2-2	10	15	21	27
	14	0.000109092	TGCGCCAGCAGCTTGGGGGGACCGGCGGGAGGCAATGAGCAGTTCTTC	CASSLGGPAGGNEQFF	TRBV5-1	TRBD2	TRBJ2-1	15	17	31	32
	14	0.000109092	TGTGCCAGCAGCTTAGCGAGAGGTTCCTACGAGCAGTACTTC	CASSLARGSYEQYF	TRBV7-6	.	TRBJ2-7	17	-1	-1	24
	14	0.000109092	TGCGCCAGCAGCCACACCATAGGACGGGGAACGGCTGAAGCTTTCTTT	CASSHTIGRGTAEAFF	TRBV4-1	.	TRBJ1-1	13	-1	-1	34
	14	0.000109092	TGTGCCACCAGCAGAGATGGGATAGGGCCCCTTGATGGGGAGCTGTTTTTT	CATSRDGIGPLDGELFF	TRBV15	TRBD2	TRBJ2-2	17	23	29	36
	14	0.000109092	TGTGCCAGCAGCTTCACAGGGGGTAGGCAGCCCCAGCATTTT	CASSFTGGRQPQHF	TRBV3-1	TRBD1	TRBJ1-5	11	15	22	27
	14	0.000109092	TGTGCCAGCAGCCAAGAGGGGAGGCTTGAAGCTTTCTTT	CASSQEGRLEAFF	TRBV4-2	TRBD2	TRBJ1-1	16	18	23	26
	14	0.000109092	TGTGCCACCGCGCAGGGAGATTATGAAAAACTGTTTTTT	CATAQGDYEKLFF	TRBV3-1	TRBD1	TRBJ1-4	6	12	16	22
	14	0.000109092	TGCGCCAGCCGTTTCGCAAATACGCAGTATTTT	CASRFANTQYF	TRBV5-1	.	TRBJ2-3	8	-1	-1	19
	14	0.000109092	TGTGCCAGCAGGAACCCCGGGACAGGGGGCTACGGCACAGATACGCAGTATTTT	CASRNPGTGGYGTDTQYF	TRBV6-2	TRBD1	TRBJ2-3	10	15	29	34
	14	0.000109092	TGCAGTGCTAGAGTACCCCCGTCTGGGGCCAACGTCCTGACTTTC	CSARVPPSGANVLTF	TRBV20-1	TRBD1	TRBJ2-6	12	15	19	21
	14	0.000109092	TGTGCCAGCAGTTTAATGGACAGGTACGAGCAGTACTTC	CASSLMDRYEQYF	TRBV27	TRBD1	TRBJ2-7	14	17	23	24
	14	0.000109092	TGTGCCAGCAGCCCCACGGACAGGAACGATGGCTACACCTTC	CASSPTDRNDGYTF	TRBV7-9	TRBD1	TRBJ1-2	11	17	23	24
	14	0.000109092	TGTGCCAGCACCTTGGGGGGGTTCAGAGCGAGCAATCAGCCCCAGCATTTT	CASTLGGFRASNQPQHF	TRBV12-3	TRBD1	TRBJ1-5	9	14	18	30
	14	0.000109092	TGCAGTGCCCTTAGGGGCGGGGCCTACAATGAGCAGTTCTTC	CSALRGGAYNEQFF	TRBV20-1	TRBD1	TRBJ2-1	7	13	18	22
	14	0.000109092	TGTGCCAGCAGCGAAACCCAGGGTGTCACAGATACGCAGTATTTT	CASSETQGVTDTQYF	TRBV7-9	TRBD1	TRBJ2-3	11	18	22	26
	14	0.000109092	TGTGCCACCAGTGATTTGCGGGGCGGGAGCTCCTACAATGAGCAGTTCTTC	CATSDLRGGSSYNEQFF	TRBV24-1	TRBD1	TRBJ2-1	18	19	24	25
	14	0.000109092	TGCAGCGTTGATGGACTAGCGTTGCAAGAGACCCAGTACTTC	CSVDGLALQETQYF	TRBV29-1	TRBD2	TRBJ2-5	10	12	20	24
	13	0.0001013	TGCAGCGTCGCCCAGACCGCTGTCAAAAACATTCAGTACTTC	CSVAQTAVKNIQYF	TRBV29-1	TRBD1	TRBJ2-4	7	8	12	23
	13	0.0001013	TGCGCCAGCAGCTTGAGGTCCCGGACAGGGGCTCATGAGCAGTACTTC	CASSLRSRTGAHEQYF	TRBV5-1	TRBD1	TRBJ2-7	14	17	30	36
	13	0.0001013	TGCAGTGCTCGAACGGACAGGGAATACAATGAGCAGTTCTTC	CSARTDREYNEQFF	TRBV20-1	TRBD1	TRBJ2-1	8	14	21	24
	13	0.0001013	TGTGCCAGCAGCTCAAAACCGGGACAGGGAGCCTACGAGCAGTACTTC	CASSSKPGQGAYEQYF	TRBV7-6	TRBD1	TRBJ2-7	12	18	28	31
	13	0.0001013	TGCAGCGTTTTTCAAGAGACCCAGTACTTC	CSVFQETQYF	TRBV29-1	.	TRBJ2-5	8	-1	-1	12
	13	0.0001013	TGCGCCAGCAGCTTGGTGGGGACAATGAGAAGCTACAATGAGCAGTTCTTC	CASSLVGTMRSYNEQFF	TRBV5-1	TRBD1	TRBJ2-1	15	18	23	32
	13	0.0001013	TGCAGCGCCTGGGACAGGGTGATCTCGGGCTACACCTTC	CSAWDRVISGYTF	TRBV20-1	TRBD1	TRBJ1-2	4	10	18	27
	13	0.0001013	TGCGCCAGCAGAACGACCGGGACAACATACAATGAGCAGTTCTTC	CASRTTGTTYNEQFF	TRBV5-1	TRBD1	TRBJ2-1	10	16	23	27
	13	0.0001013	TGTGCCAGCAGTTTATTCCCAGGGGACAGGTCGTTTGAAAAACTGTTTTTT	CASSLFPGDRSFEKLFF	TRBV28	TRBD1	TRBJ1-4	15	22	29	35
	13	0.0001013	TGTGCCAGCAGTAAAAGCGGGATTAGCACAGATACGCAGTATTTT	CASSKSGISTDTQYF	TRBV6-5	TRBD2	TRBJ2-3	11	15	21	23
	13	0.0001013	TGCAGTGCTCCTCCCTGGGAGCGGGAGGGGGGTGAGCAGTTCTTC	CSAPPWEREGGEQFF	TRBV20-1	TRBD2	TRBJ2-1	8	19	28	32
	13	0.0001013	TGTGCCACCAGTGATGCCTTCCTAGGGGAGCAGTTCTTC	CATSDAFLGEQFF	TRBV24-1	.	TRBJ2-1	14	-1	-1	27
	13	0.0001013	TGTGCCAGCAGCTTAGAGGGCTGGGCAACCTGGGCAGATACGCAGTATTTT	CASSLEGWATWADTQYF	TRBV7-2	TRBD2	TRBJ2-3	15	16	20	34
	13	0.0001013	TGTGCCAGCAGTCCAAGCGCGGGGGCGGGGGAGACCCAGTACTTC	CASSPSAGAGETQYF	TRBV12-3	TRBD1	TRBJ2-5	11	20	26	30
	13	0.0001013	TGTGCCAGCAGCTTAGGAGGACAAGGGGATGAGCAGTTCTTC	CASSLGGQGDEQFF	TRBV7-9	TRBD1	TRBJ2-1	15	18	27	28
	13	0.0001013	TGTGCCAGCAGCCAAGGGCCAGTCCAAGAGACCCAGTACTTC	CASSQGPVQETQYF	TRBV3-1	.	TRBJ2-5	15	-1	-1	23
	13	0.0001013	TGTGCCAGCCCCTTACAACAGGGGCCAAAAAACATTCAGTACTTC	CASPLQQGPKNIQYF	TRBV27	TRBD1	TRBJ2-4	8	17	23	27
	13	0.0001013	TGTGCCACCAGCAGAGCGACTACCCCAGAGACCCAGTACTTC	CATSRATTPETQYF	TRBV15	TRBD2	TRBJ2-5	15	17	21	26
	13	0.0001013	TGTGCCAGCAGTGGTCGGGGACAGGCGACGAGGGAGCAGTACTTC	CASSGRGQATREQYF	TRBV2	TRBD1	TRBJ2-7	12	17	24	33
	13	0.0001013	TGTGCCAGCAGCTCTGGGACGGGCGGCGGCTACACCTTC	CASSSGTGGGYTF	TRBV5-6	TRBD1	TRBJ1-2	12	15	26	27
	13	0.0001013	TGTGCCAGCAGCTTAAGGGCGGAGCCTGGGGCCAACGTCCTGACTTTC	CASSLRAEPGANVLTF	TRBV7-6	TRBD1	TRBJ2-6	14	16	20	25
	13	0.0001013	TGTGCCAGCAGCCGCTACCAGGGAAGTAGCAATCAGCCCCAGCATTTT	CASSRYQGSSNQPQHF	TRBV28	TRBD2	TRBJ1-5	10	11	16	26
	13	0.0001013	TGTGCCAGCAGCTCCGTGGGGGGCTACACCTTC	CASSSVGGYTF	TRBV28	.	TRBJ1-2	10	-1	-1	21
	13	0.0001013	TGCAGTGCTAGAGAAGTCTGGCAGGGGGATTTACCCAACCGGGAGCTGTTTTTT	CSAREVWQGDLPNRELFF	TRBV20-1	TRBD1	TRBJ2-2	13	21	27	40
	13	0.0001013	TGTGCCAGCAGTACGTCCCTGAAGGACAGGAAGCAGACCCAGTACTTC	CASSTSLKDRKQTQYF	TRBV27	TRBD1	TRBJ2-5	11	23	29	34
	13	0.0001013	TGTGCCAGCAGTTTCCTCGACAGTACCTACGAGCAGTACTTC	CASSFLDSTYEQYF	TRBV6-2	TRBD1	TRBJ2-7	12	18	22	25
	13	0.0001013	TGCAGCGCCCCGGACAGCTACAATGAGCAGTTCTTC	CSAPDSYNEQFF	TRBV29-1	TRBD1	TRBJ2-1	6	7	16	17
	13	0.0001013	TGCGCCAGCAGCCGCGGACAGGGGCTTTCCTACGAGCAGTACTTC	CASSRGQGLSYEQYF	TRBV4-3	TRBD1	TRBJ2-7	12	15	23	27
	13	0.0001013	TGTGCCAGCAGACCCTATCGCAGGGCCTCCTACGAGCAGTACTTC	CASRPYRRASYEQYF	TRBV6-5	TRBD1	TRBJ2-7	10	20	24	26
	13	0.0001013	TGTGCCAGCAGCCAAACGACCATCTCCTACGAGCAGTACTTC	CASSQTTISYEQYF	TRBV3-1	.	TRBJ2-7	14	-1	-1	23
	13	0.0001013	TGTGCCACCAGTGACGCGACCGGATCTGGTAGGGAGACTGAAGCTTTCTTT	CATSDATGSGRETEAFF	TRBV24-1	TRBD2	TRBJ1-1	13	31	35	36
	13	0.0001013	TGTGCCAGCAGCTCAAATGCAGGGGGCAGTTATGCATACAATGAGCAGTTCTTC	CASSSNAGGSYAYNEQFF	TRBV7-2	TRBD1	TRBJ2-1	12	19	26	36
	13	0.0001013	TGTGCCAGCAGTCCAAGGGGCCCAGATACGCAGTATTTT	CASSPRGPDTQYF	TRBV7-9	TRBD1	TRBJ2-3	10	15	19	22
	13	0.0001013	TGTGCCAGCAGCTTAGCGGGTTTAGCGGGAGCCGACGGGGAGCTGTTTTTT	CASSLAGLAGADGELFF	TRBV7-6	TRBD2	TRBJ2-2	17	22	30	35
	13	0.0001013	TGTGCCAGCAGCGGGACAGGGGATAACTCCTACGAGCAGTACTTC	CASSGTGDNSYEQYF	TRBV5-6	TRBD1	TRBJ2-7	11	12	21	26
	13	0.0001013	TGTGCCAGCAGTGTAGACAGGGGGACCTACGAGCAGTACTTC	CASSVDRGTYEQYF	TRBV28	TRBD1	TRBJ2-7	11	15	23	25
	13	0.0001013	TGCAGTGCCTCCGACTCTCTCATAGCCAAAAACATTCAGTACTTC	CSASDSLIAKNIQYF	TRBV20-1	.	TRBJ2-4	7	-1	-1	22
	13	0.0001013	TGTGCCAGCAGTGCCTGGGGCGGGAGTTCACACGAGCAGTACTTC	CASSAWGGSSHEQYF	TRBV25-1	TRBD2	TRBJ2-7	12	19	25	31
	13	0.0001013	TGCAGTGCTAGACACAGGGACGGGCCCTACAATGAGCAGTTCTTC	CSARHRDGPYNEQFF	TRBV20-1	TRBD1	TRBJ2-1	11	13	18	25
	13	0.0001013	TGCAGCGTGAGACAGGGGGGTTCCTACGAGCAGTACTTC	CSVRQGGSYEQYF	TRBV29-1	TRBD1	TRBJ2-7	7	10	18	21
	13	0.0001013	TGTGCCAGCAGTTACTCGAGGTCCAGTTCTGGCGAGCAGTACTTC	CASSYSRSSSGEQYF	TRBV6-5	.	TRBJ2-7	19	-1	-1	32
	13	0.0001013	TGTGCCAGTAGTATAGACGTCCGTTCGGGTCAGCCCCAGCATTTT	CASSIDVRSGQPQHF	TRBV19	.	TRBJ1-5	16	-1	-1	29
	13	0.0001013	TGCAGTGCTCTTCAGGGCCCCGGAGAGACCCAGTACTTC	CSALQGPGETQYF	TRBV20-1	TRBD2	TRBJ2-5	8	13	19	23
	13	0.0001013	TGTGCCAGCAGTTTCGGAGGGGGCGCGACCTTC	CASSFGGGATF	TRBV12-3	TRBD1	TRBJ1-2	13	17	25	27
	13	0.0001013	TGTGCCAGCAGTAAGGACAGGGGGAGCTCTGGAAACACCATATATTTT	CASSKDRGSSGNTIYF	TRBV6-5	TRBD1	TRBJ1-3	11	14	22	23
	13	0.0001013	TGTGCCAGCACCCCTCAGAGGATCCCCTACGAGCAGTACTTC	CASTPQRIPYEQYF	TRBV7-8	TRBD1	TRBJ2-7	9	10	14	18
	13	0.0001013	TGCGCCAGCAGCTTGGTTGGGACTGATGTCCTCGAGCAGTACTTC	CASSLVGTDVLEQYF	TRBV5-1	TRBD2	TRBJ2-7	15	18	23	32
	13	0.0001013	TGCGCCAGCAGTTGGCAGGGGGCTTACGAGCAGTACTTC	CASSWQGAYEQYF	TRBV10-2	TRBD1	TRBJ2-7	11	15	22	24
	13	0.0001013	TGTGCCAGCAGTTTATTCGGGCTAGCGGGAGGCCATGAGCAGTTCTTC	CASSLFGLAGGHEQFF	TRBV28	TRBD2	TRBJ2-1	15	21	31	34
	13	0.0001013	TGCGCCAGCAGCCAAGATAACGGGGATGGCTACACCTTC	CASSQDNGDGYTF	TRBV4-3	.	TRBJ1-2	17	-1	-1	25
	13	0.0001013	TGCAGTGCCTTAGCAACCCTCGGCTGGCATGAGCAGTTCTTC	CSALATLGWHEQFF	TRBV20-1	TRBD2	TRBJ2-1	7	16	20	28
	13	0.0001013	TGTGCCAGCAGCCTCGGGACAGGGTTTTCACCCCTCCACTTT	CASSLGTGFSPLHF	TRBV28	TRBD1	TRBJ1-6	10	14	23	26
	13	0.0001013	TGTGCCAGCAGCTTCCAGCCCGGCTACGAGCAGTACTTC	CASSFQPGYEQYF	TRBV11-1	TRBD1	TRBJ2-7	13	18	22	23
	13	0.0001013	TGTGCCAGCAGTCCCGCAGGGCCCCCTAGCACAGATACGCAGTATTTT	CASSPAGPPSTDTQYF	TRBV28	TRBD2	TRBJ2-3	11	17	23	25
	13	0.0001013	TGTGCCAGCAGCTTAGGCGGCGGGATAGCACTAGCCAAAAACATTCAGTACTTC	CASSLGGGIALAKNIQYF	TRBV7-2	TRBD2	TRBJ2-4	15	19	24	30
	13	0.0001013	TGTGCCAGCAGCGAGGCGGGAGTAGAGACCCAGTACTTC	CASSEAGVETQYF	TRBV9	TRBD2	TRBJ2-5	12	15	21	23
	13	0.0001013	TGTGCCAGCAGTTTAGCAGGGGACACTGAAGCTTTCTTT	CASSLAGDTEAFF	TRBV12-3	TRBD1	TRBJ1-1	16	17	21	22
	13	0.0001013	TGTGCCAGCAGCATACAGGGGGGCAATCAGCCCCAGCATTTT	CASSIQGGNQPQHF	TRBV7-2	TRBD1	TRBJ1-5	11	14	21	22
	13	0.0001013	TGTGCCAGCTCACCACCAGGGTTAGGTGTGAACATTCAGTACTTC	CASSPPGLGVNIQYF	TRBV18	.	TRBJ2-4	16	-1	-1	30
	13	0.0001013	TGTGCCAGCAGCCACAAGCGGGAGTGGGGAGATACGCAGTATTTT	CASSHKREWGDTQYF	TRBV7-9	TRBD2	TRBJ2-3	11	16	23	29
	13	0.0001013	TGCAGCGCCTTTGGAGGGCCGGATACGCAGTATTTT	CSAFGGPDTQYF	TRBV29-1	TRBD2	TRBJ2-3	6	12	19	21
	13	0.0001013	TGTGCCAGCTCCGCAGCACAAGAGACCCAGTACTTC	CASSAAQETQYF	TRBV7-7	.	TRBJ2-5	8	-1	-1	18
	13	0.0001013	TGTGCCAGCAGCATGGACAGGGCCTATGGCTACACCTTC	CASSMDRAYGYTF	TRBV12-3	TRBD1	TRBJ1-2	10	14	21	23
	13	0.0001013	TGTGCCAGCGGACTCTGGGCGAGGCGGGAAAGGCCGGGAGGTACGCAGTATTTT	CASGLWARRERPGGTQYF	TRBV6-2	TRBD2	TRBJ2-3	8	34	40	41
	13	0.0001013	TGTGCCAGCAGCTTAGAAATAGGGGGCAGGTACGAGCAGTACTTC	CASSLEIGGRYEQYF	TRBV7-9	TRBD1	TRBJ2-7	15	20	26	30
	13	0.0001013	TGCAGCGTTGAACTCGGGGCTCCCAGCTCCTACAATGAGCAGTTCTTC	CSVELGAPSSYNEQFF	TRBV29-1	TRBD1	TRBJ2-1	11	15	23	24
	13	0.0001013	TGTGCCAGCAGTAGAGTGACTGACGAGCAGTACTTC	CASSRVTDEQYF	TRBV27	.	TRBJ2-7	11	-1	-1	22
	13	0.0001013	TGTGCCAGCAGCTTACAGGGGGCCATCTACGAGCAGTACTTC	CASSLQGAIYEQYF	TRBV4-2	TRBD1	TRBJ2-7	11	14	22	26
	13	0.0001013	TGCAGCGTGCGGCCGGGGACAGAGTTAAACACCGGGGAGCTGTTTTTT	CSVRPGTELNTGELFF	TRBV29-1	TRBD1	TRBJ2-2	7	15	21	27
	13	0.0001013	TGCAGTGCCAGATCCCCCTGGAAGGGAGATTACAATGAGCAGTTCTTC	CSARSPWKGDYNEQFF	TRBV20-1	TRBD1	TRBJ2-1	11	13	19	30
	13	0.0001013	TGTGCCACCAGCAGAGGAAAGGAGGTCCCCAAGACCCAGTACTTC	CATSRGKEVPKTQYF	TRBV15	TRBD2	TRBJ2-5	15	20	28	31
	13	0.0001013	TGCAGTGCTAGAGGACTAGCGGGAGGGCCTCGGAACACCGGGGAGCTGTTTTTT	CSARGLAGGPRNTGELFF	TRBV20-1	TRBD2	TRBJ2-2	12	13	28	32
	13	0.0001013	TGTGCCAGCAGCTCACGGGGGCTGCTGGCTTTCTTT	CASSSRGLLAFF	TRBV12-4	TRBD1	TRBJ1-1	10	16	21	27
	13	0.0001013	TGTGCCAGCAGCTTGGGGACAGGGGGCCGGGAGCAGTTCTTC	CASSLGTGGREQFF	TRBV11-2	TRBD1	TRBJ2-1	13	15	26	30
	13	0.0001013	TGTGCCAGCAGCTTAAGGACGACCAACACTGAAGCTTTCTTT	CASSLRTTNTEAFF	TRBV7-9	.	TRBJ1-1	14	-1	-1	24
	13	0.0001013	TGTGCCAGCAGCCGGGCGGACAATGAGCAGTTCTTC	CASSRADNEQFF	TRBV4-2	TRBD1	TRBJ2-1	12	13	17	19
	13	0.0001013	TGCAGTGCTGGGGGATACTCGGGGAACATTCAGTACTTC	CSAGGYSGNIQYF	TRBV20-1	TRBD1	TRBJ2-4	8	9	13	24
	13	0.0001013	TGTGCCAGCAGTTCAGGGGCCGGGACTCCGAACACCGGGGAGCTGTTTTTT	CASSSGAGTPNTGELFF	TRBV7-2	TRBD2	TRBJ2-2	10	19	26	28
	13	0.0001013	TGCAGCGCCGACAGGGGAGCTGAAGCTTTCTTT	CSADRGAEAFF	TRBV29-1	TRBD1	TRBJ1-1	6	9	16	19
	13	0.0001013	TGCAGTGCTGGGAAGGGACTAGCGGGACGAGATACGCAGTATTTT	CSAGKGLAGRDTQYF	TRBV20-1	TRBD2	TRBJ2-3	8	14	26	29
	13	0.0001013	TGTGCCTGCTCTTTTGCGCGGGGCTACACCTTC	CACSFARGYTF	TRBV21-1	.	TRBJ1-2	5	-1	-1	21
	13	0.0001013	TGCAGCGTTGAAGGCCAGGCAATCCCTCATGCCACAGATACGCAGTATTTT	CSVEGQAIPHATDTQYF	TRBV29-1	TRBD2	TRBJ2-3	12	23	27	32
	13	0.0001013	TGTGCCAGCAGCGTACTAGCGGGAGGAGGCGAGCAGTACTTC	CASSVLAGGGEQYF	TRBV14	TRBD2	TRBJ2-7	11	14	25	29
	13	0.0001013	TGTGCCAGCAGCTTAGCGATAAGGGGCACCGGGGAGCTGTTTTTT	CASSLAIRGTGELFF	TRBV7-2	.	TRBJ2-2	22	-1	-1	26
	13	0.0001013	TGTGCCAGTAGTATATGGCCGAAGAACACTGAAGCTTTCTTT	CASSIWPKNTEAFF	TRBV19	.	TRBJ1-1	14	-1	-1	23
	13	0.0001013	TGTGCCTCCTCGGGATCGGGGACGGATACGCAGTATTTT	CASSGSGTDTQYF	TRBV10-3	TRBD1	TRBJ2-3	5	10	14	24
	12	9.35075e-05	TGCAGTGCTAGAGACGGTTACGGTTCACCCCTCCACTTT	CSARDGYGSPLHF	TRBV20-1	.	TRBJ1-6	13	-1	-1	23
	12	9.35075e-05	TGCAGTGCTAGAGACTTCGACAGATCCTACAATGAGCAGTTCTTC	CSARDFDRSYNEQFF	TRBV20-1	TRBD1	TRBJ2-1	13	18	22	24
	12	9.35075e-05	TGTGCCAGCAGTTACTCGGGGCAGGGGCCCTACGAGCAGTACTTC	CASSYSGQGPYEQYF	TRBV6-5	TRBD1	TRBJ2-7	17	21	26	28
	12	9.35075e-05	TGTGCCAGCAGGGGGACTGGTAACTATGGCTACACCTTC	CASRGTGNYGYTF	TRBV28	TRBD2	TRBJ1-2	10	12	17	20
	12	9.35075e-05	TGTGCCAGCAGCTCCAGCAGACAGGGGTGGAATGAAAAACTGTTTTTT	CASSSSRQGWNEKLFF	TRBV7-8	TRBD1	TRBJ1-4	12	19	26	30
	12	9.35075e-05	TGTGCCAGCAGCGATAGCACGAATTCACCCCTCCACTTT	CASSDSTNSPLHF	TRBV3-1	.	TRBJ1-6	11	-1	-1	21
	12	9.35075e-05	TGCAGTGCAGAGGACAGGGGAAAAATGAACACTGAAGCTTTCTTT	CSAEDRGKMNTEAFF	TRBV20-1	TRBD1	TRBJ1-1	7	11	19	24
	12	9.35075e-05	TGTGCCAGCAGCCAAGACTTCAAGGGGCAGCTCTTT	CASSQDFKGQLF	TRBV3-1	TRBD1	TRBJ1-1	16	22	26	31
	12	9.35075e-05	TGTGCCAGCAGCCAACAAGACAGGGGGGACTCCTACGAGCAGTACTTC	CASSQQDRGDSYEQYF	TRBV4-2	TRBD1	TRBJ2-7	14	18	26	29
	12	9.35075e-05	TGTGCCATCAAGCCCGGGACAGGGTTGTACGAGCAGTACTTC	CAIKPGTGLYEQYF	TRBV10-3	TRBD1	TRBJ2-7	9	12	23	27
	12	9.35075e-05	TGCAGCTGCGGGCAGGGGGCCTACGAGCAGTACTTC	CSCGQGAYEQYF	TRBV20-1	TRBD1	TRBJ2-7	4	12	18	19
	12	9.35075e-05	TGCAGTGCTAAGGCCTCGGGACAGAGCACAGATACGCAGTATTTT	CSAKASGQSTDTQYF	TRBV20-1	TRBD1	TRBJ2-3	9	16	23	24
	12	9.35075e-05	TGTGCCAGCAGCCAGCGGGTTTATCGAAACATTCAGTACTTC	CASSQRVYRNIQYF	TRBV3-1	TRBD2	TRBJ2-4	13	14	18	26
	12	9.35075e-05	TGCGCCAGCAGCTTGGCAGGCGTCAGGCCCTACGAGCAGTACTTC	CASSLAGVRPYEQYF	TRBV5-1	.	TRBJ2-7	16	-1	-1	28
	12	9.35075e-05	TGCAGTGCTCCTCGCCGGGATCCTACGCAGTATTTT	CSAPRRDPTQYF	TRBV20-1	TRBD1	TRBJ2-3	8	14	19	23
	12	9.35075e-05	TGTGCCAGCTCGCCCCCGACAGGGGGACAAAACACCGGGGAGCTGTTTTTT	CASSPPTGGQNTGELFF	TRBV18	TRBD1	TRBJ2-2	17	18	25	30
	12	9.35075e-05	TGCAGTGCTAGAGATCTAGCGGGAGCCCCCAATGAGCAGTTCTTC	CSARDLAGAPNEQFF	TRBV20-1	TRBD2	TRBJ2-1	16	17	24	29
	12	9.35075e-05	TGCGCCAGCAGCCAAGTTCCTCCAGGGGCCTATTCAAATGAGCAGTTCTTC	CASSQVPPGAYSNEQFF	TRBV4-1	TRBD1	TRBJ2-1	15	22	27	36
	12	9.35075e-05	TGCGCCAGCAGCCAGAGGGACGGGAACACTGAAGCTTTCTTT	CASSQRDGNTEAFF	TRBV5-1	TRBD1	TRBJ1-1	11	16	20	23
	12	9.35075e-05	TGTGCCTGGAAGGGGGGCGATCGTGGGGGAGAGACCCAGTACTTC	CAWKGGDRGGETQYF	TRBV30	TRBD1	TRBJ2-5	9	12	18	29
	12	9.35075e-05	TGTGCCAGCAGCCAAGAGTCCCCCCGACTAGCGGGGGGGTGGAGGAATGAGCAGTTCTTC	CASSQESPRLAGGWRNEQFF	TRBV4-2	TRBD2	TRBJ2-1	16	25	38	45
	12	9.35075e-05	TGTGCCAGCAGTGAAGCGAGCGGGAGAAACGAGCAGTACTTC	CASSEASGRNEQYF	TRBV2	TRBD2	TRBJ2-7	17	18	25	28
	12	9.35075e-05	TGTGCCAGCAGCGTAGACGAGGGGACTTACGAGCAGTACTTC	CASSVDEGTYEQYF	TRBV9	TRBD2	TRBJ2-7	15	21	26	27
	12	9.35075e-05	TGCGCCAGCAGCCAAGAGGGGCAGGGAACGTACGAGCAGTACTTC	CASSQEGQGTYEQYF	TRBV4-3	TRBD1	TRBJ2-7	16	17	25	30
	12	9.35075e-05	TGCAGTGTTGAACAGGGGGCTGGTTACGAGCAGTACTTC	CSVEQGAGYEQYF	TRBV20-1	TRBD1	TRBJ2-7	6	11	19	24
	12	9.35075e-05	TGTGCCAGCAGTTTAAGTCTAGCGAGGGAGACCCAGTACTTC	CASSLSLARETQYF	TRBV27	TRBD2	TRBJ2-5	14	18	23	27
	12	9.35075e-05	TGTGCCAGCAGCCGCATCGTTAGCGGGATTCGTAGCACAGATACGCAGTATTTT	CASSRIVSGIRSTDTQYF	TRBV13	TRBD2	TRBJ2-3	11	20	27	32
	12	9.35075e-05	TGTGCCAGCAGGAGCCGTAGCGGGAGAGGCTACGAGCAGTACTTC	CASRSRSGRGYEQYF	TRBV12-3	TRBD2	TRBJ2-7	10	17	25	29
	12	9.35075e-05	TGTGCCAGCAGGCCAAAGACAGGGACGGAGGGGGGACAGTACTTC	CASRPKTGTEGGQYF	TRBV2	TRBD1	TRBJ2-7	10	17	23	36
	12	9.35075e-05	TGCAGTGCTAGACCCCCGGGGACCGGGCTCTCACCCCTCCACTTT	CSARPPGTGLSPLHF	TRBV20-1	TRBD1	TRBJ1-6	11	14	19	30
	12	9.35075e-05	TGTGCCAGCTCAAGGAGAGGAATAGGCACTGAAGCTTTCTTT	CASSRRGIGTEAFF	TRBV28	.	TRBJ1-1	8	-1	-1	26
	12	9.35075e-05	TGCAGTGCTAACACAGGGCCTGCTTCACCCCTCCACTTT	CSANTGPASPLHF	TRBV20-1	TRBD1	TRBJ1-6	9	12	17	23
	12	9.35075e-05	TGTGCCAGCAGCATGGACTTTGCGTATAATGAAAAACTGTTTTTT	CASSMDFAYNEKLFF	TRBV5-6	.	TRBJ1-4	15	-1	-1	26
	12	9.35075e-05	TGTGCCAGCAGCTTAGACCCTAACACCGGGGAGCTGTTTTTT	CASSLDPNTGELFF	TRBV7-8	.	TRBJ2-2	15	-1	-1	21
	12	9.35075e-05	TGTGCCACCAGTTTCCCGCGACGGAGAACCTACACTGAAGCTTTCTTT	CATSFPRRRTYTEAFF	TRBV15	TRBD2	TRBJ1-1	10	13	18	31
	12	9.35075e-05	TGTGCCAGCAGTCGACGGCTAGCGGACTTCACAGATACGCAGTATTTT	CASSRRLADFTDTQYF	TRBV12-3	TRBD2	TRBJ2-3	11	18	24	29
	12	9.35075e-05	TGTGCCAGCAGCTTAAGAGGACAGGGCATTAGACAGCCCCAGCATTTT	CASSLRGQGIRQPQHF	TRBV5-6	TRBD1	TRBJ1-5	13	18	25	33
	12	9.35075e-05	TGTGCCAGCTCAGCGGAAAATAGCAATCAGCCCCAGCATTTT	CASSAENSNQPQHF	TRBV18	.	TRBJ1-5	11	-1	-1	19
	12	9.35075e-05	TGTGCCATCGATGAGGGGTTGCATGAGCAGTTCTTC	CAIDEGLHEQFF	TRBV10-3	TRBD1	TRBJ2-1	8	13	17	22
	12	9.35075e-05	TGCAGTGCTAGCCCGGGACACCGAAACAATGAGCAGTTCTTC	CSASPGHRNNEQFF	TRBV20-1	TRBD1	TRBJ2-1	10	11	19	25
	12	9.35075e-05	TGCGCCAGCAGCCAAGAAATCATGGGGATCCCCCTTGATGGCTACACCTTC	CASSQEIMGIPLDGYTF	TRBV4-1	TRBD1	TRBJ1-2	16	29	34	37
	12	9.35075e-05	TGTGCCAGCAGTCCCACGCGGGGCAGACCCTACGAGCAGTACTTC	CASSPTRGRPYEQYF	TRBV27	TRBD1	TRBJ2-7	11	19	23	28
	12	9.35075e-05	TGCGCCAGCAGCTTCGACGGGAGTCCCACAGATACGCAGTATTTT	CASSFDGSPTDTQYF	TRBV5-1	TRBD2	TRBJ2-3	13	17	22	26
	12	9.35075e-05	TGTGCCAGCAAAGCGGGCAGCGGTGGGGAGCTGTTTTTT	CASKAGSGGELFF	TRBV5-6	TRBD2	TRBJ2-2	9	11	16	24
	12	9.35075e-05	TGCGCCAGCAGCATCAGGCCGGGACGGACCTACAATGAGCAGTTCTTC	CASSIRPGRTYNEQFF	TRBV5-1	TRBD1	TRBJ2-1	11	18	24	28
	12	9.35075e-05	TGTGCCAGCAGTCCCCCGACAGTAGAGACCCAGTACTTC	CASSPPTVETQYF	TRBV28	TRBD1	TRBJ2-5	11	12	16	23
	12	9.35075e-05	TGCAGTGCTAGAGATTTGGGGACGCAGTATTTT	CSARDLGTQYF	TRBV20-1	.	TRBJ2-3	14	-1	-1	21
	12	9.35075e-05	TGTGCCAGCAGCCAACTCACAGGGGTTTCACCCCTCCACTTT	CASSQLTGVSPLHF	TRBV14	TRBD1	TRBJ1-6	14	18	24	26
	12	9.35075e-05	TGTGCCAGCAGTTTAGTCGGCAGGGCCCACAGTCAGCCCCAGCATTTT	CASSLVGRAHSQPQHF	TRBV12-3	TRBD2	TRBJ1-5	15	17	27	32
	12	9.35075e-05	TGTGCCTGGCAAGACAGGACCTCCTACGAGCAGTACTTC	CAWQDRTSYEQYF	TRBV30	.	TRBJ2-7	8	-1	-1	15
	12	9.35075e-05	TGTGCCAGCACCAATAGATGGCGGGAGGGGGGCAATGAGCAGTTCTTC	CASTNRWREGGNEQFF	TRBV7-8	TRBD2	TRBJ2-1	9	20	28	32
	12	9.35075e-05	TGTGCCAGCAGAGCAGTCACAGATACGCAGTATTTT	CASRAVTDTQYF	TRBV27	.	TRBJ2-3	10	-1	-1	17
	12	9.35075e-05	TGTGCCATCAGTGAGAGGGATTTCTACGAGCAGTACTTC	CAISERDFYEQYF	TRBV10-3	.	TRBJ2-7	14	-1	-1	23
	12	9.35075e-05	TGTGCCTGGACTCCGGGACTCCCCTACAATGAGCAGTTCTTC	CAWTPGLPYNEQFF	TRBV30	TRBD2	TRBJ2-1	9	12	19	22
	12	9.35075e-05	TGTGCCAGCAGTTTGGGGACAGGGGCTGGGGCCAACGTCCTGACTTTC	CASSLGTGAGANVLTF	TRBV6-5	TRBD1	TRBJ2-6	12	15	24	25
	12	9.35075e-05	TGTGCCGCTTCCCACGGGGACACTGAAGCTTTCTTT	CAASHGDTEAFF	TRBV24-1	.	TRBJ1-1	5	-1	-1	19
	12	9.35075e-05	TGCGCCAGCAGCCCGACTAGCGGGAGTTTCTATGAGCAGTTCTTC	CASSPTSGSFYEQFF	TRBV5-1	TRBD2	TRBJ2-1	11	14	25	31
	12	9.35075e-05	TGTGCCAGCACCCAAGAGGGGACGTACGAAAAACTGTTTTTT	CASTQEGTYEKLFF	TRBV7-9	TRBD1	TRBJ1-4	9	18	22	27
	12	9.35075e-05	TGCAGTGCCAAATTAGCGGGAACTTACAATGAGCAGTTCTTC	CSAKLAGTYNEQFF	TRBV20-1	TRBD2	TRBJ2-1	7	13	20	24
	12	9.35075e-05	TGTGCCAGCAGTTATTTCCCCAAGGGGACGGAAGCTTTCTTT	CASSYFPKGTEAFF	TRBV6-5	TRBD1	TRBJ1-1	13	24	28	30
	12	9.35075e-05	TGTGCCAGCAGCCGTCCGGGGTCCTACAATGAGCAGTTCTTC	CASSRPGSYNEQFF	TRBV7-6	TRBD1	TRBJ2-1	11	15	19	21
	12	9.35075e-05	TGCAGTGCTAGGGTAGCGGACACCATATATTTT	CSARVADTIYF	TRBV20-1	TRBD2	TRBJ1-3	10	13	18	19
	12	9.35075e-05	TGTGCCAGCAGTGATCAGATCTCGGGGGAGACCCAGTACTTC	CASSDQISGETQYF	TRBV25-1	.	TRBJ2-5	13	-1	-1	27
	12	9.35075e-05	TGCGCCAGCAGCTTAGTTCCGGGACAGAGCTACAATGAGCAGTTCTTC	CASSLVPGQSYNEQFF	TRBV5-1	TRBD1	TRBJ2-1	13	18	26	29
	12	9.35075e-05	TGTGCCAGCAGGCCCGGGGGGGCCCAAGAGACCCAGTACTTC	CASRPGGAQETQYF	TRBV27	TRBD1	TRBJ2-5	10	12	17	23
	12	9.35075e-05	TGTGCCAGCAGTCCCCTGTGGACAAGGCGATCGGATGAGCAGTTCTTC	CASSPLWTRRSDEQFF	TRBV25-1	TRBD1	TRBJ2-1	11	12	18	34
	12	9.35075e-05	TGCAGTGCTGGAGAAGACGGACTCTTAATCGAAGCTTTCTTT	CSAGEDGLLIEAFF	TRBV20-1	TRBD2	TRBJ1-1	13	18	22	30
	12	9.35075e-05	TGCGCCAGCAGCGCCGACAGGGGGAACACCGGGGAGCTGTTTTTT	CASSADRGNTGELFF	TRBV5-1	TRBD1	TRBJ2-2	11	15	22	23
	12	9.35075e-05	TGTGCCAGCAGGGTGGATGGCACCTTCTACGAGCAGTACTTC	CASRVDGTFYEQYF	TRBV6-6	.	TRBJ2-7	10	-1	-1	26
	12	9.35075e-05	TGTGCCAGCAGTTTTTCAGGGGCAACTAATGAAAAACTGTTTTTT	CASSFSGATNEKLFF	TRBV28	TRBD1	TRBJ1-4	13	16	20	21
	12	9.35075e-05	TGCGCCAGCAGCTTGGGGGGGTCATCGAACACCGGGGAGCTGTTTTTT	CASSLGGSSNTGELFF	TRBV5-1	TRBD1	TRBJ2-2	15	16	20	25
	12	9.35075e-05	TGCGCCAGCAGCCAAGTAATGGGATGGAATGAGCAGTTCTTC	CASSQVMGWNEQFF	TRBV4-3	.	TRBJ2-1	15	-1	-1	27
	12	9.35075e-05	TGTGCCAGCAGCCAGGGGCTACAGGGAACAAATCAGCCCCAGCATTTT	CASSQGLQGTNQPQHF	TRBV3-1	TRBD1	TRBJ1-5	13	20	25	30
	12	9.35075e-05	TGTGCCAGCGACTCGGGACAGGGGTCGTGGGAGCAGTACTTC	CASDSGQGSWEQYF	TRBV28	TRBD1	TRBJ2-7	8	13	23	30
	12	9.35075e-05	TGCGCCAGCATGGAGGGTACAGGGAGGGGAGCTTTCTTT	CASMEGTGRGAFF	TRBV5-1	TRBD2	TRBJ1-1	9	21	27	29
	12	9.35075e-05	TGCGCCAGCAGCTTGGGGAACACCATATATTTT	CASSLGNTIYF	TRBV5-1	.	TRBJ1-3	15	-1	-1	18
	12	9.35075e-05	TGTGCCACGAACAGGGGCACCGGGGAGCTGTTTTTT	CATNRGTGELFF	TRBV24-1	TRBD1	TRBJ2-2	7	10	16	17
	12	9.35075e-05	TGCGCCAGCGCCTCGGAAGTAATTAACTATGGCTACACCTTC	CASASEVINYGYTF	TRBV4-1	.	TRBJ1-2	8	-1	-1	23
	12	9.35075e-05	TGCAGCGCGGGACAGGGGGCCGCCAAGACCCAGTACTTC	CSAGQGAAKTQYF	TRBV29-1	TRBD1	TRBJ2-5	6	7	19	25
	12	9.35075e-05	TGCAGTGCTCTCCCTCGGGGAAGATATGGCTACACCTTC	CSALPRGRYGYTF	TRBV20-1	TRBD2	TRBJ1-2	8	11	15	24
	12	9.35075e-05	TGTGCCAGCAGTACCACAGGATCCGGGGAGCTGTTTTTT	CASSTTGSGELFF	TRBV12-3	TRBD1	TRBJ2-2	11	15	19	22
	12	9.35075e-05	TGCAGTGCCACGGGGAGGGAGGATGGGACAGATACGCAGTATTTT	CSATGREDGTDTQYF	TRBV20-1	TRBD2	TRBJ2-3	7	12	18	27
	12	9.35075e-05	TGCGCCAGCAGCATGGGACAGGGTGGCAATCAGCCCCAGCATTTT	CASSMGQGGNQPQHF	TRBV5-1	TRBD1	TRBJ1-5	15	16	22	25
	12	9.35075e-05	TGTGCCAGCTCACCTCTACGACTAGCTCCGAGCTCTGGGGCCAACGTCCTGACTTTC	CASSPLRLAPSSGANVLTF	TRBV18	TRBD2	TRBJ2-6	13	19	25	29
	12	9.35075e-05	TGCAGTTTAACTAGCGGGAGATCCGAGCAGTTCTTC	CSLTSGRSEQFF	TRBV20-1	TRBD2	TRBJ2-1	5	9	19	24
	12	9.35075e-05	TGTGCCAGCAGTTACTGGACCCCCATATCCTACAATGAGCAGTTCTTC	CASSYWTPISYNEQFF	TRBV6-5	TRBD1	TRBJ2-1	15	19	23	27
	12	9.35075e-05	TGTGCCAGCAGTGAACCTGGAGGGTGGACGACCCAGTACTTC	CASSEPGGWTTQYF	TRBV25-1	TRBD2	TRBJ2-5	14	18	23	29
	12	9.35075e-05	TGCAGTGCTAGGTGGGGGCCGAAAGATACGCAGTATTTT	CSARWGPKDTQYF	TRBV20-1	TRBD1	TRBJ2-3	10	13	18	23
	12	9.35075e-05	TGCAGTGCCGACAGGGGCAAGAACACTGAAGCTTTCTTT	CSADRGKNTEAFF	TRBV20-1	TRBD1	TRBJ1-1	7	9	16	20
	12	9.35075e-05	TGTGCCAGCAGTTCACAGGGCTCGAATGAAAAACTGTTTTTT	CASSSQGSNEKLFF	TRBV28	TRBD1	TRBJ1-4	12	14	19	24
	12	9.35075e-05	TGTGCCAGCAGTTTCCGCAGGGGGCTGTACACCGGGGAGCTGTTTTTT	CASSFRRGLYTGELFF	TRBV2	TRBD1	TRBJ2-2	11	17	24	28
	12	9.35075e-05	TGCAGCGTTGAAAGGATCGGGGAGCTGTTTTTT	CSVERIGELFF	TRBV29-1	.	TRBJ2-2	11	-1	-1	17
	12	9.35075e-05	TGTGCCACCAGTGATCCAAAGGGGGGGGCCCATCCGCAGTATTTT	CATSDPKGGAHPQYF	TRBV24-1	TRBD1	TRBJ2-3	14	21	30	34
	12	9.35075e-05	TGTGCCAGCAGTGACCCACAGGGAGGGCTTAACTATGGCTACACCTTC	CASSDPQGGLNYGYTF	TRBV25-1	TRBD2	TRBJ1-2	13	20	27	29
	12	9.35075e-05	TGCAGTGCTGCCCGTCAGGTGGTCGACGAGCAGTACTTC	CSAARQVVDEQYF	TRBV20-1	.	TRBJ2-7	8	-1	-1	25
	12	9.35075e-05	TGCAGCGTTGACGAACAAAGGGAGACCCAGTACTTC	CSVDEQRETQYF	TRBV29-1	.	TRBJ2-5	10	-1	-1	21
	12	9.35075e-05	TGCAGTGCTAGAGGTCCCCCAGGGGGATTTCATGGCTACACCTTC	CSARGPPGGFHGYTF	TRBV20-1	TRBD1	TRBJ1-2	12	19	25	31
	12	9.35075e-05	TGTGCCAGCAGCTTAGGGACAGGCCGAATGGATCAGCCCCAGCATTTT	CASSLGTGRMDQPQHF	TRBV7-9	TRBD1	TRBJ1-5	15	16	22	31
	12	9.35075e-05	TGCGCCAGCAGCTTGACCCTGGGCAGCAATCAGCCCCAGCATTTT	CASSLTLGSNQPQHF	TRBV5-1	TRBD1	TRBJ1-5	14	16	20	24
	12	9.35075e-05	TGTGCCACCAGCAGAGACGGAGAGCAGTACTTC	CATSRDGEQYF	TRBV15	.	TRBJ2-7	16	-1	-1	21
	12	9.35075e-05	TGTGCCAGCAGGTCGGGACTAGCGGGATTCGAGCAGTACTTC	CASRSGLAGFEQYF	TRBV11-2	TRBD2	TRBJ2-7	10	13	26	29
	12	9.35075e-05	TGCAGCGTTGAAGAGGGGACAGGGAGCTCCTACAATGAGCAGTTCTTC	CSVEEGTGSSYNEQFF	TRBV29-1	TRBD1	TRBJ2-1	13	15	21	22
	12	9.35075e-05	TGTGCCAGCAGCTCTTCGCTAGCGATCTACGAGCAGTACTTC	CASSSSLAIYEQYF	TRBV11-2	TRBD2	TRBJ2-7	12	16	21	26
	12	9.35075e-05	TGTGCCAGCAGCCCGCCTCAGACCTCCGGGACAGGGGGAAGTGGCTACACCTTC	CASSPPQTSGTGGSGYTF	TRBV7-8	TRBD1	TRBJ1-2	11	25	37	41
	12	9.35075e-05	TGTGCCAGCAGCTGGAGAGGTTTGAACTATGGCTACACCTTC	CASSWRGLNYGYTF	TRBV7-2	.	TRBJ1-2	12	-1	-1	24
	11	8.57152e-05	TGTGCCAGCAGCCAAGTGGACTCCTACGAGCAGTACTTC	CASSQVDSYEQYF	TRBV3-1	.	TRBJ2-7	15	-1	-1	20
	11	8.57152e-05	TGCAGTGCTAGGGGGACAGGGGGCAATGAGCAGTTCTTC	CSARGTGGNEQFF	TRBV20-1	TRBD1	TRBJ2-1	10	12	22	23
	11	8.57152e-05	TGTGCCAGCAGCTTAACAGGGGGCCCCTACAATGAGCAGTTCTTC	CASSLTGGPYNEQFF	TRBV5-6	TRBD1	TRBJ2-1	13	15	23	25
	11	8.57152e-05	TGCGCCAGCAGCCAAGAAGGGGGGAACTCCTACGAGCAGTACTTC	CASSQEGGNSYEQYF	TRBV4-3	TRBD1	TRBJ2-7	16	17	21	22
	11	8.57152e-05	TGCGCCAGCAGCTTACTTGATGAGCAGTTCTTC	CASSLLDEQFF	TRBV5-1	.	TRBJ2-1	13	-1	-1	19
	11	8.57152e-05	TGTGCCAGCAGCTTACCAGGGGGCCTCTATGGCTACACCTTC	CASSLPGGLYGYTF	TRBV7-9	TRBD1	TRBJ1-2	14	16	23	26
	11	8.57152e-05	TGCGCCAGCAGCTGGACTTCAGGGTACGAGTCACCCCTCCACTTT	CASSWTSGYESPLHF	TRBV5-1	TRBD1	TRBJ1-6	12	19	23	30
	11	8.57152e-05	TGTGCCAGTAGGGGGACTAGCGGCCAAGAGACCCAGTACTTC	CASRGTSGQETQYF	TRBV19	TRBD2	TRBJ2-5	10	12	22	23
	11	8.57152e-05	TGTGCCAGCAGCCAATCACTAGCGGGAAGACTCGAGCAGTACTTC	CASSQSLAGRLEQYF	TRBV3-1	TRBD2	TRBJ2-7	14	17	26	32
	11	8.57152e-05	TGTGCCTGGGCGAGGGGGACGGGAGGGGAGACCCAGTACTTC	CAWARGTGGETQYF	TRBV30	TRBD2	TRBJ2-5	8	19	26	27
	11	8.57152e-05	TGTGCCAGCTCACCAGATGGCCTCGGCTCCTACAATGAGCAGTTCTTC	CASSPDGLGSYNEQFF	TRBV18	.	TRBJ2-1	14	-1	-1	25
	11	8.57152e-05	TGTGCCAGCTCACCACCGGGAACAGCAAGGGAGCCCCAGCATTTT	CASSPPGTAREPQHF	TRBV18	.	TRBJ1-5	18	-1	-1	31
	11	8.57152e-05	TGTGCCAGCAGCCCGACTAGCGGGAGAGGCGAGCAGTACTTC	CASSPTSGRGEQYF	TRBV3-1	TRBD2	TRBJ2-7	12	14	25	29
	11	8.57152e-05	TGTGCCAGCAGCTTAGTAGGTGGGAACACAGATACGCAGTATTTT	CASSLVGGNTDTQYF	TRBV11-2	.	TRBJ2-3	15	-1	-1	26
	11	8.57152e-05	TGTGCCAGCAGCCAAGATAGACACAGCTCCTACGAGCAGTACTTC	CASSQDRHSSYEQYF	TRBV3-1	.	TRBJ2-7	17	-1	-1	24
	11	8.57152e-05	TGTGCCAGCAGGTCCTTCGGGGGCCCCTACGAGCAGTACTTC	CASRSFGGPYEQYF	TRBV11-2	TRBD1	TRBJ2-7	10	18	23	25
	11	8.57152e-05	TGCAGTGCTAGAGATCCTAGCGCCCCGGCGAATACGCAGTATTTT	CSARDPSAPANTQYF	TRBV20-1	TRBD1	TRBJ2-3	20	21	25	31
	11	8.57152e-05	TGTGCCACCAGTGGGGAAGACACAGATACGCAGTATTTT	CATSGEDTDTQYF	TRBV24-1	.	TRBJ2-3	12	-1	-1	20
	11	8.57152e-05	TGTGCCAGCAGTCCTAGACAGGGAGGAGATACGCAGTATTTT	CASSPRQGGDTQYF	TRBV12-4	TRBD1	TRBJ2-3	11	16	22	26
	11	8.57152e-05	TGTGCCAGCAGGGAGGAGCTCATTGATAATTCACCCCTCCACTTT	CASREELIDNSPLHF	TRBV27	TRBD2	TRBJ1-6	10	11	15	25
	11	8.57152e-05	TGTGCCACCAGTGATACAGGACTCACAGATACGCAGTATTTT	CATSDTGLTDTQYF	TRBV24-1	TRBD1	TRBJ2-3	14	15	19	23
	11	8.57152e-05	TGCAGCGTTGGGTCAACTGGAAACACCATATATTTT	CSVGSTGNTIYF	TRBV29-1	.	TRBJ1-3	9	-1	-1	16
	11	8.57152e-05	TGCAGTACAACAGGGGCCTTTGCAACTAATGAAAAACTGTTTTTT	CSTTGAFATNEKLFF	TRBV20-1	TRBD1	TRBJ1-4	5	9	15	19
	11	8.57152e-05	TGTGCCAGCAGTTTGCGACAGGGGCCCTACACCGGGGAGCTGTTTTTT	CASSLRQGPYTGELFF	TRBV27	TRBD1	TRBJ2-2	13	16	23	28
	11	8.57152e-05	TGCAGCGTTGAAGCCGCAGGGGGCACTGAAGCTTTCTTT	CSVEAAGGTEAFF	TRBV29-1	TRBD1	TRBJ1-1	12	16	22	23
	11	8.57152e-05	TGTGCCAGCAGCGAGGACAGGGGGGGATCCTACGAGCAGTACTTC	CASSEDRGGSYEQYF	TRBV5-6	TRBD1	TRBJ2-7	11	14	23	27
	11	8.57152e-05	TGTGCTAGTTCGGGGCAGGTCACAGATACGCAGTATTTT	CASSGQVTDTQYF	TRBV12-5	TRBD1	TRBJ2-3	8	10	18	20
	11	8.57152e-05	TGTGCCAGCAGCCAAGATCTAGCGGGAGCCTACGAGCAGTACTTC	CASSQDLAGAYEQYF	TRBV3-1	TRBD2	TRBJ2-7	19	20	27	28
	11	8.57152e-05	TGTGCCTGGGACAGGGGGCTTAATCAGCCCCAGCATTTT	CAWDRGLNQPQHF	TRBV30	TRBD1	TRBJ1-5	8	9	18	21
	11	8.57152e-05	TGCAGTGCTTCCAGGGGGGACTCTGGAAACACCATATATTTT	CSASRGDSGNTIYF	TRBV20-1	TRBD1	TRBJ1-3	8	11	17	20
	11	8.57152e-05	TGTGCCAGCAGCCTAACTAGCGGGAGTTACGAGCAGTACTTC	CASSLTSGSYEQYF	TRBV4-2	TRBD2	TRBJ2-7	12	15	25	27
	11	8.57152e-05	TGCGCCAGCAGCCCGTGGTTAGGCCGGCCGAACACTGAAGCTTTCTTT	CASSPWLGRPNTEAFF	TRBV5-1	.	TRBJ1-1	11	-1	-1	29
	11	8.57152e-05	TGTGCTAGTGGTTTGGGAATGGGACAGGGTAACTATGGCTACACCTTC	CASGLGMGQGNYGYTF	TRBV12-5	TRBD1	TRBJ1-2	15	20	28	29
	11	8.57152e-05	TGTGCCAGCAGTCCTACGGGGCCCCCTGGAGAGACCCAGTACTTC	CASSPTGPPGETQYF	TRBV6-5	TRBD1	TRBJ2-5	11	20	27	29
	11	8.57152e-05	TGTGCCAGCAGCGAGGGATTGGGCTTCCGAGGTGAGCAGTTCTTC	CASSEGLGFRGEQFF	TRBV9	.	TRBJ2-1	12	-1	-1	32
	11	8.57152e-05	TGTGCCTGGAGTGTACGGACGAATTACAATGAGCAGTTCTTC	CAWSVRTNYNEQFF	TRBV30	.	TRBJ2-1	15	-1	-1	24
	11	8.57152e-05	TGTGCCAGCAGTGAAAAAAAGAGACTCTATGGCTACACCTTC	CASSEKKRLYGYTF	TRBV2	.	TRBJ1-2	14	-1	-1	26
	11	8.57152e-05	TGTGCTAGTGGTTTCAACGGACGTCCCACTCAGTACTTC	CASGFNGRPTQYF	TRBV12-5	TRBD1	TRBJ2-5	13	22	26	30
	11	8.57152e-05	TGCGCCAGCAGCCCCGAGAGCGGGAGCAATGAGCAGTTCTTC	CASSPESGSNEQFF	TRBV4-1	TRBD2	TRBJ2-1	12	18	25	26
	11	8.57152e-05	TGCGCCAGCAGCCAAGATCTGTACAGGTTGAACACTGAAGCTTTCTTT	CASSQDLYRLNTEAFF	TRBV4-1	TRBD1	TRBJ1-1	19	22	26	28
	11	8.57152e-05	TGTGCCAGCAGTTTCGGGAATGAGCAGTTCTTC	CASSFGNEQFF	TRBV28	.	TRBJ2-1	13	-1	-1	18
	11	8.57152e-05	TGCAGTGCTAGACTAGCGGGAGAGACCCAGTACTTC	CSARLAGETQYF	TRBV20-1	TRBD2	TRBJ2-5	11	12	19	20
	11	8.57152e-05	TGTGCCACCAGTGATTCGGTGGTCGGGGAGCTGTTTTTT	CATSDSVVGELFF	TRBV24-1	.	TRBJ2-2	15	-1	-1	23
	11	8.57152e-05	TGTGCCAGCCTTGACAGGGTCTATGGCTACACCTTC	CASLDRVYGYTF	TRBV28	TRBD1	TRBJ1-2	8	12	18	20
	11	8.57152e-05	TGTGCCAGCAGCTTAGGGGGGGAGACCCAGTACTTC	CASSLGGETQYF	TRBV7-7	TRBD1	TRBJ2-5	15	16	20	21
	11	8.57152e-05	TGCGCCAGCAAGGCGGGGGCGTTGAGTGTCCGGTACACTGAAGCTTTCTTT	CASKAGALSVRYTEAFF	TRBV10-2	TRBD1	TRBJ1-1	9	14	20	34
	11	8.57152e-05	TGCGCCAGCAGCAACAGAGAGAACACTGAAGCTTTCTTT	CASSNRENTEAFF	TRBV10-1	.	TRBJ1-1	10	-1	-1	20
	11	8.57152e-05	TGTGCCAGCTCGTCAGGGATGGGGAACACTGAAGCTTTCTTT	CASSSGMGNTEAFF	TRBV18	TRBD1	TRBJ1-1	10	13	17	23
	11	8.57152e-05	TGTGCCAGCGCCTTTCGTCTCATGAACACTGAAGCTTTCTTT	CASAFRLMNTEAFF	TRBV2	.	TRBJ1-1	8	-1	-1	19
	11	8.57152e-05	TGTGCCAGCAGTTATCCCCTTAGTGGAGGATCCAATGAGCAGTTCTTC	CASSYPLSGGSNEQFF	TRBV6-6	TRBD1	TRBJ2-1	13	15	19	32
	11	8.57152e-05	TGTGCCAGCAGCTCAGGGGATGTCACCGGGGAGCTGTTTTTT	CASSSGDVTGELFF	TRBV11-3	TRBD1	TRBJ2-2	12	13	18	23
	11	8.57152e-05	TGTGCCATCAGTGAGACCAGCGCGAACACCGGGGAGCTGTTTTTT	CAISETSANTGELFF	TRBV10-3	.	TRBJ2-2	14	-1	-1	20
	11	8.57152e-05	TGTGCCAGCAGCCAACCAGGGCGTCGGTACACTGAAGCTTTCTTT	CASSQPGRRYTEAFF	TRBV3-1	TRBD1	TRBJ1-1	14	16	20	28
	11	8.57152e-05	TGTGCCAGCATTGACAGGGCATCTGCTTTCTTT	CASIDRASAFF	TRBV25-1	TRBD1	TRBJ1-1	13	14	18	24
	11	8.57152e-05	TGCAGCGTGGGCGGGTCGTTCTCTCGCTACAATGAGCAGTTCTTC	CSVGGSFSRYNEQFF	TRBV29-1	TRBD1	TRBJ2-1	7	8	12	26
	11	8.57152e-05	TGTGCAGTAGCGGGCCTGAGCTCCTACAATGAGCAGTTCTTC	CAVAGLSSYNEQFF	TRBV28	TRBD2	TRBJ2-1	4	7	13	17
	11	8.57152e-05	TGCAGCGTTGAAGTCGGGACTAGCTCCTACGAGCAGTACTTC	CSVEVGTSSYEQYF	TRBV29-1	TRBD2	TRBJ2-7	12	14	20	21
	11	8.57152e-05	TGTGCCTGGGGCCGAGAGCTTTTCTCCCCGGAACTGTTTTTT	CAWGRELFSPELFF	TRBV30	TRBD1	TRBJ1-4	8	26	30	31
	11	8.57152e-05	TGCGCCAGCAGCCCTGGACGGGGAGGGGGAAATGAGCAGTTCTTC	CASSPGRGGGNEQFF	TRBV5-1	TRBD2	TRBJ2-1	11	20	26	30
	11	8.57152e-05	TGTGCCAGCAGCTCTGACTTCTACGAGCAGTACTTC	CASSSDFYEQYF	TRBV11-2	.	TRBJ2-7	12	-1	-1	20
	11	8.57152e-05	TGTGCCAGCAATCTAAGCCCGTGGGGCACTGAAGCTTTCTTT	CASNLSPWGTEAFF	TRBV6-6	.	TRBJ1-1	9	-1	-1	26
	11	8.57152e-05	TGTGCCAGCAGTTTAACTTTCCATGAGCAGTTCTTC	CASSLTFHEQFF	TRBV27	.	TRBJ2-1	14	-1	-1	22
	11	8.57152e-05	TGTGCCAGCATACGAAGCAGTTCCTACGAGCAGTACTTC	CASIRSSSYEQYF	TRBV2	.	TRBJ2-7	9	-1	-1	21
	11	8.57152e-05	TGTGCCAGCAGCTTAAACGGGGGCCTAGAGACCCAGTACTTC	CASSLNGGLETQYF	TRBV5-6	TRBD1	TRBJ2-5	13	18	23	26
	11	8.57152e-05	TGCGCCAGCAGCTTGAACGACAGGGGAGACGAGCAGTACTTC	CASSLNDRGDEQYF	TRBV5-1	TRBD1	TRBJ2-7	14	18	25	28
	11	8.57152e-05	TGCAGTGCGACCGCGGGGGACTCTGGAAACACCATATATTTT	CSATAGDSGNTIYF	TRBV20-1	TRBD1	TRBJ1-3	7	14	18	20
	11	8.57152e-05	TGTGCCAGCAGTTTAATGGGGCATGGCTACGAGCAGTACTTC	CASSLMGHGYEQYF	TRBV12-3	TRBD1	TRBJ2-7	14	17	21	26
	11	8.57152e-05	TGCGCCAGCAGCTCTGTCGGTCGGAACACTGAAGCTTTCTTT	CASSSVGRNTEAFF	TRBV5-1	TRBD1	TRBJ1-1	12	13	17	23
	11	8.57152e-05	TGCGCCAGCAGGTTACAGGGACCTTACAATGAGCAGTTCTTC	CASRLQGPYNEQFF	TRBV5-1	TRBD1	TRBJ2-1	10	14	19	24
	11	8.57152e-05	TGCAGTGCTAGAGATCGTAGGGGGCACTACGAGCAGTACTTC	CSARDRRGHYEQYF	TRBV20-1	TRBD1	TRBJ2-7	15	18	24	26
	11	8.57152e-05	TGCAGTGCTAGTAAAGGGCCTGTAAGGGAAGCTTTCTTT	CSASKGPVREAFF	TRBV20-1	TRBD2	TRBJ1-1	10	14	19	27
	11	8.57152e-05	TGCGCCAGCAGCTCAGCAGCCTCGGATACGCAGTATTTT	CASSSAASDTQYF	TRBV5-1	.	TRBJ2-3	12	-1	-1	24
	11	8.57152e-05	TGCAGTGCTAGCCCCGACGGTAACACTGAAGCTTTCTTT	CSASPDGNTEAFF	TRBV20-1	.	TRBJ1-1	10	-1	-1	21
	11	8.57152e-05	TGCGCCAGCAGCTTGGTCGACAATGAGCAGTTCTTC	CASSLVDNEQFF	TRBV5-1	.	TRBJ2-1	15	-1	-1	19
	11	8.57152e-05	TGCAGTGCTCGAGAACTAGCGGGACCGAACAATGAGCAGTTCTTC	CSARELAGPNNEQFF	TRBV20-1	TRBD2	TRBJ2-1	13	14	23	28
	11	8.57152e-05	TGCAGTGCTACTGACCTTGGTGGGAATCAGCCCCAGCATTTT	CSATDLGGNQPQHF	TRBV20-1	.	TRBJ1-5	9	-1	-1	24
	11	8.57152e-05	TGCAGTGCTCCAGGGGAGGGTGAGAATGAGCAGTTCTTC	CSAPGEGENEQFF	TRBV20-1	TRBD2	TRBJ2-1	8	13	19	24
	11	8.57152e-05	TGTGCCAGCAGGAGGGGACTAGACGCAGGGACCCAGTACTTC	CASRRGLDAGTQYF	TRBV3-1	TRBD2	TRBJ2-5	10	14	21	29
	11	8.57152e-05	TGTGCCAGCGGTTTAGCAGCGGGGGCCTACGAGCAGTACTTC	CASGLAAGAYEQYF	TRBV27	TRBD2	TRBJ2-7	14	17	22	25
	11	8.57152e-05	TGTGCCAGCACACTCCATCGGGGGCAGGGAGCAGATACGCAGTATTTT	CASTLHRGQGADTQYF	TRBV2	TRBD1	TRBJ2-3	9	19	24	31
	11	8.57152e-05	TGTGCCAGCAGCTTGACAAGGAACACCGGGGAGCTGTTTTTT	CASSLTRNTGELFF	TRBV11-3	.	TRBJ2-2	13	-1	-1	20
	11	8.57152e-05	TGCGCCAGCAGTGAGAGTCCATCCTACGAGCAGTACTTC	CASSESPSYEQYF	TRBV10-2	TRBD2	TRBJ2-7	14	15	19	21
	11	8.57152e-05	TGTGCCAGCAGGGCAGGGTTTGGGGCCGGGGAGCTGTTTTTT	CASRAGFGAGELFF	TRBV7-6	TRBD1	TRBJ2-2	10	13	17	25
	11	8.57152e-05	TGTGCCAGCAGCCAAGATTGGGGGTTTGGGACAGGGGGTTCACCCCTCCACTTT	CASSQDWGFGTGGSPLHF	TRBV4-2	TRBD1	TRBJ1-6	17	27	37	38
	11	8.57152e-05	TGTGCCAGCAGCACCGCCGGGACAGCCTATGGCTACACCTTC	CASSTAGTAYGYTF	TRBV7-6	TRBD1	TRBJ1-2	11	16	24	26
	11	8.57152e-05	TGTGCCAGCAGTTACTCCTTCATGAACACTGAAGCTTTCTTT	CASSYSFMNTEAFF	TRBV6-5	.	TRBJ1-1	16	-1	-1	18
	11	8.57152e-05	TGCGCCAGCAGCCAAGATCGTCAAGGGGAGGGCACTGAAGCTTTCTTT	CASSQDRQGEGTEAFF	TRBV4-3	TRBD2	TRBJ1-1	18	25	31	32
	11	8.57152e-05	TGCGCCAGCAGCTTGGGTATACGGCAGGAGGAGCAGTACTTC	CASSLGIRQEEQYF	TRBV5-1	.	TRBJ2-7	15	-1	-1	30
	11	8.57152e-05	TGCAGTGCTCAAGGGGCAGGCGGGGAGCTGTTTTTT	CSAQGAGGELFF	TRBV20-1	TRBD1	TRBJ2-2	8	11	15	20
	11	8.57152e-05	TGCGCCAGCAGCCAAGAGGCGGTCGTCAGCTCCTACGAGCAGTACTTC	CASSQEAVVSSYEQYF	TRBV4-3	.	TRBJ2-7	16	-1	-1	27
	11	8.57152e-05	TGTGCCAGCAGTTTACGTCCGGGAACCTCCTACAATGAGCAGTTCTTC	CASSLRPGTSYNEQFF	TRBV27	TRBD1	TRBJ2-1	14	18	23	26
	11	8.57152e-05	TGTGCCAGCAGCCTCGGGGTTTGGGAAAAACTGTTTTTT	CASSLGVWEKLFF	TRBV7-2	.	TRBJ1-4	11	-1	-1	24
	11	8.57152e-05	TGCAGTGCTAGTAAGGGTAGGGGCTCCTACGAGCAGTACTTC	CSASKGRGSYEQYF	TRBV20-1	.	TRBJ2-7	10	-1	-1	16
	11	8.57152e-05	TGCAGTGCCCGCGAGGGGGCGGGTGAGCAGTTCTTC	CSAREGAGEQFF	TRBV20-1	TRBD1	TRBJ2-1	7	13	20	23
	11	8.57152e-05	TGTGCCAGCACCCTGCCTCCTGGCCATGGCTACACCTTC	CASTLPPGHGYTF	TRBV12-3	TRBD1	TRBJ1-2	9	10	14	25
	11	8.57152e-05	TGTGCCAGCAGCCTCATGGGGACTAGCGGGGATACGCAGTATTTT	CASSLMGTSGDTQYF	TRBV7-2	TRBD2	TRBJ2-3	11	18	29	30
	11	8.57152e-05	TGTGCCAGCAGCTTGGTCTCTAGCGGGAGGAATGAGCAGTTCTTC	CASSLVSSGRNEQFF	TRBV5-4	TRBD2	TRBJ2-1	15	19	29	30
	11	8.57152e-05	TGTGCCACCAGCGCCGGGGGACAGGGGGCTTTCAATGAGCAGTTCTTC	CATSAGGQGAFNEQFF	TRBV24-1	TRBD1	TRBJ2-1	10	17	28	32
	11	8.57152e-05	TGTGCCAGCAGCCCTGCGGGCTACAATGAGCAGTTCTTC	CASSPAGYNEQFF	TRBV7-2	TRBD2	TRBJ2-1	11	15	19	20
	11	8.57152e-05	TGTGCCAGCAGCTTAGAAGGGGCTTTTAGCAATCAGCCCCAGCATTTT	CASSLEGAFSNQPQHF	TRBV7-8	TRBD1	TRBJ1-5	15	17	21	26
	11	8.57152e-05	TGTGCCAGCAGCCAGCCTAATACACCGCTCTCTGGAAACACCATATATTTT	CASSQPNTPLSGNTIYF	TRBV4-2	TRBD2	TRBJ1-3	13	24	28	29
	11	8.57152e-05	TGTGCCAGCAGTTTGCCGGTGGGGGAGCAGTTCTTC	CASSLPVGEQFF	TRBV12-3	.	TRBJ2-1	13	-1	-1	24
	11	8.57152e-05	TGTGCCAGCAGTTTCAACAGGCACAAGAACTATGGCTACACCTTC	CASSFNRHKNYGYTF	TRBV12-3	TRBD1	TRBJ1-2	13	16	20	27
	11	8.57152e-05	TGTGCCAGCAGAGATATAAACTACGAGCAGTACTTC	CASRDINYEQYF	TRBV6-1	.	TRBJ2-7	10	-1	-1	20
	11	8.57152e-05	TGCTCCCTGACGGGGGAAGGGGTCGGTGAGCAGTTCTTC	CSLTGEGVGEQFF	TRBV20-1	TRBD1	TRBJ2-1	2	4	8	26
	11	8.57152e-05	TGTGCCAGCAGCGTCTTAGCGGGAGTAGCAGATACGCAGTATTTT	CASSVLAGVADTQYF	TRBV9	TRBD2	TRBJ2-3	13	16	24	28
	11	8.57152e-05	TGTGCCAGCTCGGCTAGCGGGAGCCCCTCCTACAATGAGCAGTTCTTC	CASSASGSPSYNEQFF	TRBV18	TRBD2	TRBJ2-1	10	13	22	26
	11	8.57152e-05	TGTGCCAGCAGCTGGGGACTAGCGGGAATGGCCGGGGAGCTGTTTTTT	CASSWGLAGMAGELFF	TRBV5-4	TRBD2	TRBJ2-2	12	14	26	31
	10	7.79229e-05	TGTGCCAGCAGTGGCGGGACTAGCGGGGCAATCTACGAGCAGTACTTC	CASSGGTSGAIYEQYF	TRBV25-1	TRBD2	TRBJ2-7	12	14	26	32
	10	7.79229e-05	TGTGCCAGCACTCAGGGCTTCTACGAGCAGTACTTC	CASTQGFYEQYF	TRBV6-2	.	TRBJ2-7	9	-1	-1	16
	10	7.79229e-05	TGCAGTTCCCCTTTACCGAACACTGAAGCTTTCTTT	CSSPLPNTEAFF	TRBV20-1	TRBD1	TRBJ1-1	5	7	11	17
	10	7.79229e-05	TGTGCCAGCTCACCACAAATCGCAGGGAGGAACCTTGAAGCTTTCTTT	CASSPQIAGRNLEAFF	TRBV18	TRBD2	TRBJ1-1	15	24	29	35
	10	7.79229e-05	TGCGCCAGCAGCCAAGAGACGGGGACAGGGGGCATGAATGAGCAGTTCTTC	CASSQETGTGGMNEQFF	TRBV4-1	TRBD1	TRBJ2-1	16	21	32	36
	10	7.79229e-05	TGCAGTGCTCATAGCGGGGCTACCCTCTACAATGAGCAGTTCTTC	CSAHSGATLYNEQFF	TRBV20-1	TRBD2	TRBJ2-1	8	11	17	26
	10	7.79229e-05	TGCAGCGTGACTGATGCTCCGGGACTAGCTCCTGAGCAGTTCTTC	CSVTDAPGLAPEQFF	TRBV29-1	TRBD2	TRBJ2-1	7	18	28	32
	10	7.79229e-05	TGTGCCAGCAGCTTGGCGGGACTAGCGGGGCAGACCCAGTACTTC	CASSLAGLAGQTQYF	TRBV5-6	TRBD2	TRBJ2-5	16	17	28	31
	10	7.79229e-05	TGTGCCAGCAGTTACTTCACCGGGACAGGGTTCGCTTTCTTT	CASSYFTGTGFAFF	TRBV6-2	TRBD1	TRBJ1-1	15	19	29	33
	10	7.79229e-05	TGTGCCAGCGTAGAATCCTACAATGAGCAGTTCTTC	CASVESYNEQFF	TRBV7-2	.	TRBJ2-1	8	-1	-1	15
	10	7.79229e-05	TGCGCCAGCAGCTTGTATCCGGGTAGCGCTGAAGCTTTCTTT	CASSLYPGSAEAFF	TRBV5-1	TRBD1	TRBJ1-1	14	18	22	28
	10	7.79229e-05	TGTGCCAGCAGTTTTCGTTACAGGGTAGATACGCAGTATTTT	CASSFRYRVDTQYF	TRBV28	TRBD1	TRBJ2-3	13	19	24	26
	10	7.79229e-05	TGTGCCAGCAGCCAAGATAGAACAGGGTGGACCACAGATACGCAGTATTTT	CASSQDRTGWTTDTQYF	TRBV3-1	TRBD1	TRBJ2-3	17	21	26	32
	10	7.79229e-05	TGTGCCAGCAGTCCTACAGGGTCTGGAAACACCATATATTTT	CASSPTGSGNTIYF	TRBV12-3	TRBD1	TRBJ1-3	11	15	20	21
	10	7.79229e-05	TGTGCCAGCCTGCTAGGGACAGAGACGAACTATGGCTACACCTTC	CASLLGTETNYGYTF	TRBV5-5	TRBD1	TRBJ1-2	8	15	21	27
	10	7.79229e-05	TGTGCCATCAGTTCGCTCCAGGGGAACTATGGCTACACCTTC	CAISSLQGNYGYTF	TRBV10-3	TRBD1	TRBJ1-2	11	18	23	24
	10	7.79229e-05	TGCAGTGCTAGGGGAGTCGGGGAGACCCAGTACTTC	CSARGVGETQYF	TRBV20-1	TRBD2	TRBJ2-5	10	11	15	21
	10	7.79229e-05	TGCAGCGTAACTAGCGGGACAGTCTACGAGCAGTACTTC	CSVTSGTVYEQYF	TRBV29-1	TRBD2	TRBJ2-7	7	9	18	23
	10	7.79229e-05	TGTGCCAGCAGCTTCGGGGGGAACATTCAGTACTTC	CASSFGGNIQYF	TRBV7-2	TRBD1	TRBJ2-4	13	15	19	21
	10	7.79229e-05	TGTGCCAGCAGCTTCTTCGGGGAGCAGTTCTTC	CASSFFGEQFF	TRBV7-2	.	TRBJ2-1	13	-1	-1	21
	10	7.79229e-05	TGTGCCACCAGCAGAGGGACAGAAGAGACCCAGTACTTC	CATSRGTEETQYF	TRBV15	TRBD1	TRBJ2-5	15	16	21	22
	10	7.79229e-05	TGCGCCAGCAGCTTGGCAGAAGGTTCACCCCTCCACTTT	CASSLAEGSPLHF	TRBV5-1	.	TRBJ1-6	16	-1	-1	23
	10	7.79229e-05	TGCAGCGCGGGACTAGCTCGGGAGCAGTACTTC	CSAGLAREQYF	TRBV29-1	TRBD2	TRBJ2-7	6	7	16	21
	10	7.79229e-05	TGTGCCAGCAGCTTTCAGGGGGGCAATCAGCCCCAGCATTTT	CASSFQGGNQPQHF	TRBV7-2	TRBD1	TRBJ1-5	13	15	21	22
	10	7.79229e-05	TGCGCCAGCAGCTCGGCGGGGCTTCTTGGTAGTGGCTACACCTTC	CASSSAGLLGSGYTF	TRBV5-1	TRBD1	TRBJ1-2	16	17	21	32
	10	7.79229e-05	TGTGCCAGCAGCTTAGAAACAGGGTGGACTGAAGCTTTCTTT	CASSLETGWTEAFF	TRBV7-9	TRBD1	TRBJ1-1	15	18	23	27
	10	7.79229e-05	TGCAGTGCTAGAGATCTAAGTAGGGGCGAGAACACTGAAGCTTTCTTT	CSARDLSRGENTEAFF	TRBV20-1	TRBD1	TRBJ1-1	16	22	27	29
	10	7.79229e-05	TGTGCCAGCAGTGAATTGCAGGAATACTACAATGAGCAGTTCTTC	CASSELQEYYNEQFF	TRBV2	.	TRBJ2-1	14	-1	-1	26
	10	7.79229e-05	TGTGCCAGCAGCTCCCGCGTCCTAAATGAAAAACTGTTTTTT	CASSSRVLNEKLFF	TRBV7-2	TRBD2	TRBJ1-4	12	13	17	24
	10	7.79229e-05	TGTGCCAGCACTTCCCGGGAGGGCATTAACACCGGGGAGCTGTTTTTT	CASTSREGINTGELFF	TRBV25-1	TRBD2	TRBJ2-2	9	15	23	27
	10	7.79229e-05	TGTGCCAGCAGTGAAATAACTAGCGGGATTCGCACAGATACGCAGTATTTT	CASSEITSGIRTDTQYF	TRBV6-1	TRBD2	TRBJ2-3	14	18	27	31
	10	7.79229e-05	TGTGCCAGCACCCACTCGACCCTCCTCTCCTACAATGAGCAGTTCTTC	CASTHSTLLSYNEQFF	TRBV5-6	TRBD2	TRBJ2-1	9	19	24	26
	10	7.79229e-05	TGTGCCAGCAGCCAAGAAGGGGGACCGATCGGCTACACCTTC	CASSQEGGPIGYTF	TRBV4-2	TRBD1	TRBJ1-2	16	17	22	30
	10	7.79229e-05	TGCAGTGCCCTAGAGAGAGTCGGCAATCAGCCCCAGCATTTT	CSALERVGNQPQHF	TRBV20-1	.	TRBJ1-5	7	-1	-1	22
	10	7.79229e-05	TGTGCCAGCAGCTCCCGTAGCGGCCTGAGGGAGCAGTACTTC	CASSSRSGLREQYF	TRBV7-2	TRBD2	TRBJ2-7	12	17	22	30
	10	7.79229e-05	TGTGCCAGCAGTTTTCAGCGGGCGAGTTACAATGAGCAGTTCTTC	CASSFQRASYNEQFF	TRBV12-4	TRBD2	TRBJ2-1	13	16	21	27
	10	7.79229e-05	TGCAGTGCCCAGTCAGGGGGAGTGGAGACCCAGTACTTC	CSAQSGGVETQYF	TRBV20-1	TRBD1	TRBJ2-5	7	13	19	24
	10	7.79229e-05	TGTGCCAGCAGCTCGGACCACTCCTACAATGAGCAGTTCTTC	CASSSDHSYNEQFF	TRBV7-2	.	TRBJ2-1	12	-1	-1	20
	10	7.79229e-05	TGTGCCAGCAGTTCGGCCTACTTCAATGAGCAGTTCTTC	CASSSAYFNEQFF	TRBV7-2	.	TRBJ2-1	10	-1	-1	23
	10	7.79229e-05	TGTGCCAGCAGCTCACTACGAGGGGGAGGAGGGGTGACAGATACGCAGTATTTT	CASSSLRGGGGVTDTQYF	TRBV7-9	TRBD1	TRBJ2-3	12	20	25	36
	10	7.79229e-05	TGTGCCAGCAGACGGAGGAAAACTAATGAAAAACTGTTTTTT	CASRRRKTNEKLFF	TRBV13	TRBD2	TRBJ1-4	10	13	17	20
	10	7.79229e-05	TGTGCCAGCAGCCAGGGCAAATCAGGGGGAGGCTACACCTTC	CASSQGKSGGGYTF	TRBV3-1	TRBD1	TRBJ1-2	13	22	28	30
	10	7.79229e-05	TGTGCCACCAGTGATCCGACTAGCTCCGATGAGCAGTTCTTC	CATSDPTSSDEQFF	TRBV24-1	TRBD2	TRBJ2-1	14	17	23	28
	10	7.79229e-05	TGTGCCAGCAGTTACAGGGGGAAACCCCCCTCCTACGAGCAGTACTTC	CASSYRGKPPSYEQYF	TRBV28	TRBD1	TRBJ2-7	12	13	20	29
	10	7.79229e-05	TGTGCCAGCAGTGATCTATCCTACAATGAGCAGTTCTTC	CASSDLSYNEQFF	TRBV12-4	.	TRBJ2-1	11	-1	-1	18
	10	7.79229e-05	TGCAGTGCTCTGGGACAGGGTGGCTACAATGACAATGAGCAGTTCTTC	CSALGQGGYNDNEQFF	TRBV20-1	TRBD1	TRBJ2-1	8	11	19	31
	10	7.79229e-05	TGTGCCAGCACCCTGGGACATTCAAGCTCCTACGAGCAGTACTTC	CASTLGHSSSYEQYF	TRBV6-1	TRBD1	TRBJ2-7	9	14	19	24
	10	7.79229e-05	TGTGCCAGCAGCCTAGACAGGGGGAGCAAACCCCAGCATTTT	CASSLDRGSKPQHF	TRBV4-2	TRBD1	TRBJ1-5	16	17	23	30
	10	7.79229e-05	TGTGCCAGCAGTCCAAACAACGGGGCGGTGGGGGAGACCCAGTACTTC	CASSPNNGAVGETQYF	TRBV12-3	TRBD1	TRBJ2-5	11	21	26	33
	10	7.79229e-05	TGTGCCAGCTCCGTTTCCGAGACCCAGTACTTC	CASSVSETQYF	TRBV18	.	TRBJ2-5	10	-1	-1	18
	10	7.79229e-05	TGCAGCTCCGCCAGAGGGACTGAAGCTTTCTTT	CSSARGTEAFF	TRBV29-1	TRBD2	TRBJ1-1	5	13	17	18
	10	7.79229e-05	TGTGCCAGCAGTTTATCGATCGGGCGGGTGAACACTGAAGCTTTCTTT	CASSLSIGRVNTEAFF	TRBV27	TRBD1	TRBJ1-1	19	21	25	28
	10	7.79229e-05	TGTGCCAGCAGCTTAGCGGCGGGGGGTTCCTACGAGCAGTACTTC	CASSLAAGGSYEQYF	TRBV7-2	TRBD1	TRBJ2-7	17	20	24	27
	10	7.79229e-05	TGCAGTGCTAGCCCAGGGAGCAATCAGCCCCAGCATTTT	CSASPGSNQPQHF	TRBV20-1	TRBD1	TRBJ1-5	10	13	17	18
	10	7.79229e-05	TGTGCCATCAGTGGAGCGAACACTGAAGCTTTCTTT	CAISGANTEAFF	TRBV10-3	.	TRBJ1-1	12	-1	-1	17
	10	7.79229e-05	TGCAGTGCTACGGCGGGTAGGTCCTACAATGAGCAGTTCTTC	CSATAGRSYNEQFF	TRBV20-1	TRBD2	TRBJ2-1	9	12	16	21
	10	7.79229e-05	TGTGCCATCCCGCTCAGGGCCACCGGGGAGCTGTTTTTT	CAIPLRATGELFF	TRBV10-3	TRBD1	TRBJ2-2	8	14	18	20
	10	7.79229e-05	TGTGCCAGCAGCTTATCAACAGGGGGCTTTTTAGATACGCAGTATTTT	CASSLSTGGFLDTQYF	TRBV7-6	TRBD1	TRBJ2-3	14	18	26	32
	10	7.79229e-05	TGTGCCAGCAGCAGCCGAGGGGCCAACGTCCTGACTTTC	CASSSRGANVLTF	TRBV3-1	.	TRBJ2-6	11	-1	-1	18
	10	7.79229e-05	TGTGCCAGCAGCCTCCCGGGGCCCCCCCCAACAGATACGCAGTATTTT	CASSLPGPPPTDTQYF	TRBV4-2	TRBD1	TRBJ2-3	12	17	27	30
	10	7.79229e-05	TGCGCCAGCAGCCAAGATCCTGAGGGTTTAGTCTACAATGAGCAGTTCTTC	CASSQDPEGLVYNEQFF	TRBV4-3	TRBD2	TRBJ2-1	18	21	25	32
	10	7.79229e-05	TGCGCCAGCAGCCAAGACAGTGGGACCACCTACAATGAGCAGTTCTTC	CASSQDSGTTYNEQFF	TRBV4-3	TRBD1	TRBJ2-1	16	21	25	28
	10	7.79229e-05	TGTGCCAGCAGCTTAGGGCAGATCTCACCCCTCCACTTT	CASSLGQISPLHF	TRBV13	.	TRBJ1-6	16	-1	-1	24
	10	7.79229e-05	TGCGCCAGCAGCGGCCGCTTGGGCAAAGAGACCCAGTACTTC	CASSGRLGKETQYF	TRBV4-3	TRBD2	TRBJ2-5	11	14	18	25
	10	7.79229e-05	TGCAGTGCTTCTAGCGGGGTCTACACCGGGGAGCTGTTTTTT	CSASSGVYTGELFF	TRBV20-1	TRBD2	TRBJ2-2	8	10	17	22
	10	7.79229e-05	TGTGCCAGCAGCGTAGACAGGGTGGGCGAGCAGTACTTC	CASSVDRVGEQYF	TRBV9	TRBD1	TRBJ2-7	15	16	21	26
	10	7.79229e-05	TGTGCCAGCGGCAGCGGGATGGGTACAGATACGCAGTATTTT	CASGSGMGTDTQYF	TRBV27	TRBD2	TRBJ2-3	8	12	18	24
	10	7.79229e-05	TGTGCCACCGGGACAGCAATTAATTCACCCCTCCACTTT	CATGTAINSPLHF	TRBV3-1	TRBD1	TRBJ1-6	6	7	15	20
	10	7.79229e-05	TGTGCCAGCAGCCCTAGGACAGAGCCGAGGGGGGGTGAGCAGTTCTTC	CASSPRTEPRGGEQFF	TRBV5-6	TRBD1	TRBJ2-1	11	16	21	35
	10	7.79229e-05	TGTGCCAGCATACCGAACACCGGGGAGCTGTTTTTT	CASIPNTGELFF	TRBV12-3	.	TRBJ2-2	9	-1	-1	13
	10	7.79229e-05	TGTGCCAGCAGCTATTTAGCGGGAGAGCAGTTCTTC	CASSYLAGEQFF	TRBV11-3	TRBD2	TRBJ2-1	12	16	23	24
	10	7.79229e-05	TGTGCCGCCACCTTTTACGGCAACACCGGGGAGCTGTTTTTT	CAATFYGNTGELFF	TRBV7-2	.	TRBJ2-2	5	-1	-1	21
	10	7.79229e-05	TGCAGTGCTCGAAGGGAAGCGGGAGTGGAGACCCAGTACTTC	CSARREAGVETQYF	TRBV20-1	TRBD2	TRBJ2-5	8	17	24	27
	10	7.79229e-05	TGTGCCAGCTCACCAAGTCGAAGCGGACCGTTCTACGAGCAGTACTTC	CASSPSRSGPFYEQYF	TRBV18	TRBD2	TRBJ2-7	14	21	25	32
	10	7.79229e-05	TGTGCCAGCAGCGCAGGGACAGAAGAGACCCAGTACTTC	CASSAGTEETQYF	TRBV7-9	TRBD1	TRBJ2-5	11	15	21	22
	10	7.79229e-05	TGCGCCAGCAGTGGGACTAGCGGGAGAGGCACCGGGGAGCTGTTTTTT	CASSGTSGRGTGELFF	TRBV10-1	TRBD2	TRBJ2-2	12	13	25	29
	10	7.79229e-05	TGCAGCGCAAAAGGGGGGAACACTGAAGCTTTCTTT	CSAKGGNTEAFF	TRBV29-1	TRBD1	TRBJ1-1	6	11	16	17
	10	7.79229e-05	TGTGCCTGGACCTCCGGCGGGGGGTGGGCTGAAGCTTTCTTT	CAWTSGGGWAEAFF	TRBV30	TRBD1	TRBJ1-1	9	18	22	28
	10	7.79229e-05	TGTGCCAGCAGCCAATGGCGGTTGTCCTACAATGAGCAGTTCTTC	CASSQWRLSYNEQFF	TRBV3-1	.	TRBJ2-1	14	-1	-1	24
	10	7.79229e-05	TGCGCCAGCAGCTTTGGCGGGAGGGCCCACAATGAGCAGTTCTTC	CASSFGGRAHNEQFF	TRBV5-1	TRBD2	TRBJ2-1	13	16	27	28
	10	7.79229e-05	TGTGCCAGCAGTGAATTCCTTGGCCAAGGCTACACCTTC	CASSEFLGQGYTF	TRBV25-1	.	TRBJ1-2	15	-1	-1	27
	10	7.79229e-05	TGCAGTGCTAGAGCCGGGCGCTACAATGAGCAGTTCTTC	CSARAGRYNEQFF	TRBV20-1	TRBD1	TRBJ2-1	12	13	17	20
	10	7.79229e-05	TGTGCCAGCAGTTTAACCAGCGGGAGTGAGCAGTTCTTC	CASSLTSGSEQFF	TRBV12-3	TRBD2	TRBJ2-1	14	18	25	26
	10	7.79229e-05	TGTGCCAGCAGTGAAAACCCCGGGAGCTACAATGAGCAGTTCTTC	CASSENPGSYNEQFF	TRBV2	TRBD1	TRBJ2-1	14	18	24	26
	10	7.79229e-05	TGCAGTGCTAGGAGAGTAGCGGACCCAGCTAACAATGAGCAGTTCTTC	CSARRVADPANNEQFF	TRBV20-1	TRBD2	TRBJ2-1	10	16	21	31
	10	7.79229e-05	TGTGCCAGCAGCCAAGCACGGGGCGTCAATGAGCAGTTCTTC	CASSQARGVNEQFF	TRBV3-1	TRBD1	TRBJ2-1	15	19	24	26
	10	7.79229e-05	TGTGCCAGCAGCGTGGGACTAGCGGGAGAAGGTGAGCAGTTCTTC	CASSVGLAGEGEQFF	TRBV9	TRBD2	TRBJ2-1	13	14	27	32
	10	7.79229e-05	TGCAGTGCCAAGGATCCCTTGAGCGGGAGGTCCGACAATGAGCAGTTCTTC	CSAKDPLSGRSDNEQFF	TRBV20-1	.	TRBJ2-1	7	-1	-1	25
	10	7.79229e-05	TGTGCCAGCAGCCTTCTGGGACTAGCGGGAGCCGGGGAGCTGTTTTTT	CASSLLGLAGAGELFF	TRBV7-6	TRBD2	TRBJ2-2	11	17	30	31
	10	7.79229e-05	TGTGCCACCAGCCTAGACAGGGTTAGCACAGATACGCAGTATTTT	CATSLDRVSTDTQYF	TRBV15	TRBD1	TRBJ2-3	11	15	21	23
	10	7.79229e-05	TGTGCCAGCAGCTTTATAACGGGACTAGCGAACAATGAGCAGTTCTTC	CASSFITGLANNEQFF	TRBV7-9	TRBD2	TRBJ2-1	13	19	29	31
	10	7.79229e-05	TGTGCCAGCAGCCCAACATCCCCTGGGATCCTACGGACCGAGCAGTTCTTC	CASSPTSPGILRTEQFF	TRBV7-6	TRBD1	TRBJ2-1	11	19	24	39
	10	7.79229e-05	TGCAGCGTTGCAGGGGCGGACGGCTACACCTTC	CSVAGADGYTF	TRBV29-1	TRBD1	TRBJ1-2	9	10	15	21
	10	7.79229e-05	TGTGCCAGCTCACCCCCCTCTTCGGCCTACGAGCAGTACTTC	CASSPPSSAYEQYF	TRBV18	TRBD1	TRBJ2-7	13	14	18	25
	10	7.79229e-05	TGTGCCAGCATCCGACAGTTTTATAGCAATCAGCCCCAGCATTTT	CASIRQFYSNQPQHF	TRBV6-1	TRBD1	TRBJ1-5	9	13	17	21
	10	7.79229e-05	TGTGCCAGCAGTCCGGGACCCATCGAAACCTACGAGCAGTACTTC	CASSPGPIETYEQYF	TRBV7-2	TRBD1	TRBJ2-7	10	12	18	28
	10	7.79229e-05	TGTGCCAGTAGATTCAGCGGGAGGGCCAATGAGCAGTTCTTC	CASRFSGRANEQFF	TRBV19	TRBD2	TRBJ2-1	10	15	25	26
	10	7.79229e-05	TGTGCCAGCACGCGGCCCAAATACAATGAGCAGTTCTTC	CASTRPKYNEQFF	TRBV28	TRBD2	TRBJ2-1	9	13	17	21
	10	7.79229e-05	TGCGCCAGCAGCCGAGATTTGACTAGCGCCTCCTACGAGCAGTACTTC	CASSRDLTSASYEQYF	TRBV4-1	TRBD2	TRBJ2-7	17	20	27	29
	10	7.79229e-05	TGTGCCAGCACCCTGGCACGACAGTCCAACGAGCAGTACTTC	CASTLARQSNEQYF	TRBV7-2	TRBD1	TRBJ2-7	9	10	14	24
	10	7.79229e-05	TGTGCCAGCAGCTTGGACTTGGGCGAGCAGTACTTC	CASSLDLGEQYF	TRBV5-4	.	TRBJ2-7	15	-1	-1	23
	10	7.79229e-05	TGTGCCAGCAGCTTAGTCGGGGGGCCCGGGGAGCTGTTTTTT	CASSLVGGPGELFF	TRBV11-2	TRBD1	TRBJ2-2	15	19	24	25
	10	7.79229e-05	TGTGCCACCAGTGATAGTCGGGGACTAGCGGAGACCCAGTACTTC	CATSDSRGLAETQYF	TRBV24-1	TRBD2	TRBJ2-5	14	20	29	30
	10	7.79229e-05	TGCGCCAGCAGCTTAGGGGTCTCATCCGAGCAGTACTTC	CASSLGVSSEQYF	TRBV5-1	TRBD1	TRBJ2-7	13	14	18	26
	10	7.79229e-05	TGCGCCAGCAGCCAAAAGGGCCGAACCGGGGAGCTGTTTTTT	CASSQKGRTGELFF	TRBV4-1	TRBD2	TRBJ2-2	14	16	21	24
	10	7.79229e-05	TGCAGTGCTCAGACCGGGACTAGCGGAAACATTCAGTACTTC	CSAQTGTSGNIQYF	TRBV20-1	TRBD2	TRBJ2-4	8	13	25	26
	10	7.79229e-05	TGTGCCACCACCCCAGGGAACACCGGGGAGCTGTTTTTT	CATTPGNTGELFF	TRBV24-1	.	TRBJ2-2	9	-1	-1	17
	10	7.79229e-05	TGTGCCAGCGGGGAAACTATTCGGCAGTTCTTC	CASGETIRQFF	TRBV6-1	.	TRBJ2-1	8	-1	-1	23
	10	7.79229e-05	TGTGCCAGCAGTCGAAGCTATAGCGGGAGGGCTAGTGAGCAGTTCTTC	CASSRSYSGRASEQFF	TRBV6-2	TRBD2	TRBJ2-1	11	20	31	35
	10	7.79229e-05	TGCAGTGCTAGACACGGGGCTTCTGGGGCCAACGTCCTGACTTTC	CSARHGASGANVLTF	TRBV20-1	TRBD1	TRBJ2-6	11	15	19	21
	10	7.79229e-05	TGTGCCAGCAGCCCTTCTTTCGGGAGCTACAATGAGCAGTTCTTC	CASSPSFGSYNEQFF	TRBV7-2	TRBD2	TRBJ2-1	11	20	25	26
	10	7.79229e-05	TGTGCCAGCAGCTTAGCACAGGGCTCCTACGAGCAGTACTTC	CASSLAQGSYEQYF	TRBV7-9	TRBD1	TRBJ2-7	16	17	21	22
	10	7.79229e-05	TGTGCCTGGGCTGGGGAGGCAGACGAGCAGTACTTC	CAWAGEADEQYF	TRBV30	TRBD2	TRBJ2-7	8	13	18	22
	10	7.79229e-05	TGTGCCAGCAGCCCCACAGGGGCGGACGAGCAGTACTTC	CASSPTGADEQYF	TRBV7-2	TRBD1	TRBJ2-7	11	15	21	25
	10	7.79229e-05	TGCAGTGCTTCTAGTAACGAGCAGTTCTTC	CSASSNEQFF	TRBV20-1	TRBD2	TRBJ2-1	8	10	14	18
	10	7.79229e-05	TGTGCCAGCAGTTTGGGTAGCCGCAATGAGCAGTTCTTC	CASSLGSRNEQFF	TRBV27	.	TRBJ2-1	13	-1	-1	23
	10	7.79229e-05	TGCAGCGTGGGTGGCCCATCGGGGGGCCGGAACACTGAAGCTTTCTTT	CSVGGPSGGRNTEAFF	TRBV29-1	TRBD1	TRBJ1-1	7	21	26	29
	10	7.79229e-05	TGTGCCAGCAGCTGGGCCTCAAGCGGGGAGACCCAGTACTTC	CASSWASSGETQYF	TRBV5-6	TRBD2	TRBJ2-5	17	21	26	27
	10	7.79229e-05	TGCGCCAGCAGCCCCGACGGTAGCGGCCAACGGGAGACCCAGTACTTC	CASSPDGSGQRETQYF	TRBV5-1	TRBD2	TRBJ2-5	11	20	25	33
	10	7.79229e-05	TGTGCCAGCTCATCCCAGGGGACTGTGATAGCACTCAATGAGCAGTTCTTC	CASSSQGTVIALNEQFF	TRBV18	TRBD1	TRBJ2-1	11	15	20	35
	10	7.79229e-05	TGCGCCAGCAGCCCTCACATGGGCCTCGAGCAGTACTTC	CASSPHMGLEQYF	TRBV4-1	TRBD2	TRBJ2-7	12	20	24	26
	10	7.79229e-05	TGTGCCACCAGTCCTAGCGGGAGTTTGGGCGAGCAGTACTTC	CATSPSGSLGEQYF	TRBV24-1	TRBD2	TRBJ2-7	11	13	22	29
	10	7.79229e-05	TGTGCCAGCAGCTTGGGGCAGGGGACCTACACCGGGGAGCTGTTTTTT	CASSLGQGTYTGELFF	TRBV5-5	TRBD1	TRBJ2-2	15	18	23	28
	10	7.79229e-05	TGTGCCAGCAGTTCAACAGGGGAGGGTGACTATGGCTACACCTTC	CASSSTGEGDYGYTF	TRBV27	TRBD1	TRBJ1-2	12	15	21	28
	10	7.79229e-05	TGCGCCAGCAGCCCCTCCGGGGGAGTTGAGACCCAGTACTTC	CASSPSGGVETQYF	TRBV4-3	TRBD1	TRBJ2-5	12	16	20	27
	10	7.79229e-05	TGCAGCGCTGTGCGTTCAAATGAGCAGTTCTTC	CSAVRSNEQFF	TRBV29-1	.	TRBJ2-1	6	-1	-1	18
	10	7.79229e-05	TGTGCCAGCATGAGTCTTGTTGAGGGAGGGAGGTACGAGCAGTACTTC	CASMSLVEGGRYEQYF	TRBV27	TRBD2	TRBJ2-7	9	23	29	33
	10	7.79229e-05	TGCGCCAGCAGTCCGGGACTAGCGGGAGTGGATGACGAGCAGTACTTC	CASSPGLAGVDDEQYF	TRBV5-1	TRBD2	TRBJ2-7	10	12	27	34
	10	7.79229e-05	TGTGCCAGCAGCCAAGAGTTGAGCTCCCATGGCTACACCTTC	CASSQELSSHGYTF	TRBV4-2	TRBD2	TRBJ1-2	16	23	27	28
	10	7.79229e-05	TGTGCCAGCAGTACTCCGACAGGGAACACCGGGGAGCTGTTTTTT	CASSTPTGNTGELFF	TRBV12-3	TRBD1	TRBJ2-2	11	17	22	23
	10	7.79229e-05	TGCAGCGTTGTCGTGAGAGGGGCAACCTACGAGCAGTACTTC	CSVVVRGATYEQYF	TRBV29-1	TRBD1	TRBJ2-7	9	17	21	25
	10	7.79229e-05	TGCAGCGTTCTAAGGACAGCGCAACTGAACACTGAAGCTTTCTTT	CSVLRTAQLNTEAFF	TRBV29-1	TRBD1	TRBJ1-1	8	13	18	25
	10	7.79229e-05	TGTGCCAGCGCTAGGGACAGGAACACTGAAGCTTTCTTT	CASARDRNTEAFF	TRBV13	TRBD1	TRBJ1-1	8	13	19	20
	10	7.79229e-05	TGTGCCACCAGTGACCGTACAGAAGAGCAGTTCTTC	CATSDRTEEQFF	TRBV24-1	.	TRBJ2-1	13	-1	-1	24
	9	7.01306e-05	TGTGCCAGCACCATCCACACCGGGACACTCTCCTACGAGCAGTACTTC	CASTIHTGTLSYEQYF	TRBV7-9	TRBD1	TRBJ2-7	9	19	26	29
	9	7.01306e-05	TGTGCCAGCAGCCAAGGGGGGAGTGTATACGAGCAGTACTTC	CASSQGGSVYEQYF	TRBV14	TRBD1	TRBJ2-7	15	16	20	27
	9	7.01306e-05	TGTGCAAGTCGGGGGGGAAGGGAGACCCAGTACTTC	CASRGGRETQYF	TRBV12-2	TRBD1	TRBJ2-5	10	11	15	21
	9	7.01306e-05	TGTGCCAGCAGTGAAAGGGGTTTGGGGGAGCTGTTTTTT	CASSERGLGELFF	TRBV2	TRBD1	TRBJ2-2	14	15	19	24
	9	7.01306e-05	TGCAGTGCTGCCCGGGAGGAGCAGTACTTC	CSAAREEQYF	TRBV20-1	TRBD1	TRBJ2-7	8	10	16	18
	9	7.01306e-05	TGTGCCAGCAGTGAACCTAGCGGGAGGGCAGATACGCAGTATTTT	CASSEPSGRADTQYF	TRBV2	TRBD2	TRBJ2-3	14	16	27	28
	9	7.01306e-05	TGTGCCAGCAGTCCCCAGACCGGGACAGGGAACACTGAAGCTTTCTTT	CASSPQTGTGNTEAFF	TRBV6-5	TRBD1	TRBJ1-1	11	19	28	29
	9	7.01306e-05	TGTGCCAGCAGCTTAGTTGAGACTAGCAATGAGCAGTTCTTC	CASSLVETSNEQFF	TRBV7-6	TRBD2	TRBJ2-1	15	20	25	26
	9	7.01306e-05	TGTGCCAGCAGCAAAGAGGCAGGGAGTCGTAGCTACACCTTC	CASSKEAGSRSYTF	TRBV21-1	TRBD1	TRBJ1-2	15	19	23	31
	9	7.01306e-05	TGTGCCAGCAGCCCGGGACAGGGATACCAGCCCCAGCATTTT	CASSPGQGYQPQHF	TRBV2	TRBD1	TRBJ1-5	10	11	22	27
	9	7.01306e-05	TGTGCCAGCAGTGAGGGACACACTGAAGCTTTCTTT	CASSEGHTEAFF	TRBV2	TRBD1	TRBJ1-1	13	14	18	19
	9	7.01306e-05	TGTGCCAGCAGCCAAGATCTGAGTCAGCCCCAGCATTTT	CASSQDLSQPQHF	TRBV14	.	TRBJ1-5	19	-1	-1	23
	9	7.01306e-05	TGTGCCAGCAGTTACTCGACAGGGAGGGAGCTGTTTTTT	CASSYSTGRELFF	TRBV6-5	TRBD1	TRBJ2-2	18	19	23	25
	9	7.01306e-05	TGTGCCAGCAGTTACTCGAGTTGGGGGAACACTGAAGCTTTCTTT	CASSYSSWGNTEAFF	TRBV6-5	.	TRBJ1-1	20	-1	-1	26
	9	7.01306e-05	TGCAGTGCTAAAGGGGGTAATGGCTACACCTTC	CSAKGGNGYTF	TRBV20-1	TRBD1	TRBJ1-2	9	11	16	19
	9	7.01306e-05	TGTGCCAGCAGCCCCGTGCGGGACTCCAAGTACAATGAGCAGTTCTTC	CASSPVRDSKYNEQFF	TRBV7-9	TRBD2	TRBJ2-1	11	18	24	30
	9	7.01306e-05	TGTGCCAGCAGCTCGCGTTCTTCCTACGAGCAGTACTTC	CASSSRSSYEQYF	TRBV7-9	.	TRBJ2-7	12	-1	-1	21
	9	7.01306e-05	TGTGCCAGCAGCCACCCAGGACAGGGACAGTCCTACGAGCAGTACTTC	CASSHPGQGQSYEQYF	TRBV5-4	TRBD1	TRBJ2-7	11	14	25	30
	9	7.01306e-05	TGTGCCACCAGTGATCCCCAGCGTCTATCCACAGATACGCAGTATTTT	CATSDPQRLSTDTQYF	TRBV24-1	.	TRBJ2-3	14	-1	-1	29
	9	7.01306e-05	TGTGCCAGCAGTTTACAACTAGCGGGAGCCACCTTGGGGGGCGGGGAGCTGTTTTTT	CASSLQLAGATLGGGELFF	TRBV27	TRBD2	TRBJ2-2	14	17	27	41
	9	7.01306e-05	TGTGCCATCAGTGAGTCTAATTCCTACAATGAGCAGTTCTTC	CAISESNSYNEQFF	TRBV10-3	.	TRBJ2-1	16	-1	-1	21
	9	7.01306e-05	TGTGCCAGCAGTGACAACAGGATTCAAGAGACCCAGTACTTC	CASSDNRIQETQYF	TRBV12-4	TRBD1	TRBJ2-5	11	16	20	24
	9	7.01306e-05	TGCAGTGCTGCTACCGGGACTAGCGGCTACGAGCAGTACTTC	CSAATGTSGYEQYF	TRBV20-1	TRBD2	TRBJ2-7	8	13	25	26
	9	7.01306e-05	TGTGCCAGCAGTCATATAGCGGGTGTCTCCTACGAGCAGTACTTC	CASSHIAGVSYEQYF	TRBV6-5	TRBD2	TRBJ2-7	11	16	22	26
	9	7.01306e-05	TGCGCCAGCAGCCAAGATCGGGGAGGGCCCACAGATACGCAGTATTTT	CASSQDRGGPTDTQYF	TRBV4-3	TRBD2	TRBJ2-3	18	20	28	29
	9	7.01306e-05	TGTGCCAGCAGTCCCCGTGGACCGAGCACCGGGGAGCTGTTTTTT	CASSPRGPSTGELFF	TRBV6-6	.	TRBJ2-2	11	-1	-1	22
	9	7.01306e-05	TGTGCCAGCAGTTTAGTGGGGGGAGGAGGCTACACCTTC	CASSLVGGGGYTF	TRBV12-3	TRBD2	TRBJ1-2	15	20	25	27
	9	7.01306e-05	TGTGCCAGCAGTGAAGCACTTATGAACACTGAAGCTTTCTTT	CASSEALMNTEAFF	TRBV2	.	TRBJ1-1	20	-1	-1	21
	9	7.01306e-05	TGCAGTGCTAGACCTGCAGGAACTCTCACTCGGGGCTACACCTTC	CSARPAGTLTRGYTF	TRBV20-1	.	TRBJ1-2	11	-1	-1	33
	9	7.01306e-05	TGTGCCAGCAGTTTAGGACTGCCGGGTGAGCCCCAGCATTTT	CASSLGLPGEPQHF	TRBV27	TRBD1	TRBJ1-5	14	21	25	28
	9	7.01306e-05	TGTGCCGCCATTAAAGGGGGCCCGAACACTGAAGCTTTCTTT	CAAIKGGPNTEAFF	TRBV10-3	TRBD1	TRBJ1-1	5	14	20	23
	9	7.01306e-05	TGTGCCAGCAGCTTAGGTGGATCCGCCTACGAGCAGTACTTC	CASSLGGSAYEQYF	TRBV7-2	.	TRBJ2-7	15	-1	-1	25
	9	7.01306e-05	TGCAGCGCAAAACTAGCGGGAGGCCTGAGTGGGAATGAGCAGTTCTTC	CSAKLAGGLSGNEQFF	TRBV29-1	TRBD2	TRBJ2-1	6	11	22	33
	9	7.01306e-05	TGTGCTAGCAGCTTAGCCGGGACCTCCGTAGAGACCCAGTACTTC	CASSLAGTSVETQYF	TRBV7-7	TRBD1	TRBJ2-5	16	17	22	29
	9	7.01306e-05	TGTGCCAGCAGCTTACGGGACGGGACTACGCAGCAGTACTTC	CASSLRDGTTQQYF	TRBV7-2	TRBD1	TRBJ2-7	14	15	20	25
	9	7.01306e-05	TGTGCCAGCAGCCGATCTACAGGGAACAATGAGCAGTTCTTC	CASSRSTGNNEQFF	TRBV7-6	TRBD1	TRBJ2-1	11	18	23	25
	9	7.01306e-05	TGTGCCAGCAGTTACGGTAGGAGGGACACTGAAGCTTTCTTT	CASSYGRRDTEAFF	TRBV6-6	TRBD2	TRBJ1-1	14	19	24	25
	9	7.01306e-05	TGCAGCGTTGAAGAGGCTAGCGGGAGGGCCAGCGAGCAGTACTTC	CSVEEASGRASEQYF	TRBV29-1	TRBD2	TRBJ2-7	13	16	29	32
	9	7.01306e-05	TGTGCCAGCTCTCCCCTTAGGACAGCGCCCGTCTCTGGAAACACCATATATTTT	CASSPLRTAPVSGNTIYF	TRBV18	TRBD1	TRBJ1-3	10	19	24	32
	9	7.01306e-05	TGTGCCATCCTAGCGGGAGGGCCGGTCGGCGAGCAGTTCTTC	CAILAGGPVGEQFF	TRBV10-3	TRBD2	TRBJ2-1	8	9	22	30
	9	7.01306e-05	TGTGCCAGCAGTTTATCTAGCACAGATACGCAGTATTTT	CASSLSSTDTQYF	TRBV27	.	TRBJ2-3	16	-1	-1	16
	9	7.01306e-05	TGTGCCAGCAGCTTAGCGGCACCCTCCTCCTACAATGAGCAGTTCTTC	CASSLAAPSSYNEQFF	TRBV7-2	TRBD2	TRBJ2-1	17	21	25	26
	9	7.01306e-05	TGTGCCAGCAGTTCCCCTCGGCCTCGGAGGAACACTGAAGCTTTCTTT	CASSSPRPRRNTEAFF	TRBV28	TRBD1	TRBJ1-1	12	13	17	29
	9	7.01306e-05	TGCAGTGCAACCCGGGACGCGCGCTACAATGAGCAGTTCTTC	CSATRDARYNEQFF	TRBV20-1	TRBD1	TRBJ2-1	7	10	17	23
	9	7.01306e-05	TGCAGTGCTAGAGATTGGGGTACAGGCGAGAATGGCTACACCTTC	CSARDWGTGENGYTF	TRBV20-1	TRBD1	TRBJ1-2	14	21	25	31
	9	7.01306e-05	TGCAGCGTTGAAGAAGGTTGGGACAGGGATGGCTACACCTTC	CSVEEGWDRDGYTF	TRBV29-1	TRBD1	TRBJ1-2	13	19	27	28
	9	7.01306e-05	TGTGCCAGCAGTTTACAGGGCCATAGTTGGTTCTTC	CASSLQGHSWFF	TRBV12-3	TRBD2	TRBJ2-1	14	16	21	29
	9	7.01306e-05	TGTGCCAGCAGCTTAGCGGGACAGGGGTCCCCCCGTTCCTACGAGCAGTACTTC	CASSLAGQGSPRSYEQYF	TRBV7-9	TRBD1	TRBJ2-7	17	18	33	36
	9	7.01306e-05	TGTGCCAGCAGCCAGGGACTAGTCGGGGAGCTGTTTTTT	CASSQGLVGELFF	TRBV14	TRBD2	TRBJ2-2	13	14	21	23
	9	7.01306e-05	TGTGCCAGCAGTTTTAATGCGAACACCGGGGAGCTGTTTTTT	CASSFNANTGELFF	TRBV27	.	TRBJ2-2	13	-1	-1	18
	9	7.01306e-05	TGTGCCAGCAGTTTAGGGGCAGGGCAGTACACAGATACGCAGTATTTT	CASSLGAGQYTDTQYF	TRBV27	TRBD1	TRBJ2-3	14	15	23	29
	9	7.01306e-05	TGTGCCAGCAGTTTCCGGGACTTCTATGGCTACACCTTC	CASSFRDFYGYTF	TRBV27	TRBD2	TRBJ1-2	13	14	21	23
	9	7.01306e-05	TGCAGCGTGACCGTGGGGCGACGCGAGCAGTACTTC	CSVTVGRREQYF	TRBV29-1	TRBD1	TRBJ2-7	7	14	19	23
	9	7.01306e-05	TGTGCCAGCAGTGCCAACTGGGGTAAGAATCAGCAGTACTTC	CASSANWGKNQQYF	TRBV6-2	.	TRBJ2-7	11	-1	-1	31
	9	7.01306e-05	TGTGCCACCAGCAGGAGGGGCTTGGAGACCCAGTACTTC	CATSRRGLETQYF	TRBV15	TRBD1	TRBJ2-5	13	15	19	24
	9	7.01306e-05	TGTGCCAGCAGTACCCTAGCGGGACCGGCGGGGGAGCAGTACTTC	CASSTLAGPAGEQYF	TRBV6-5	TRBD2	TRBJ2-7	11	15	23	33
	9	7.01306e-05	TGTGCCAGCAGCTTGCCCAGGCTCTCCTACGAGCAGTACTTC	CASSLPRLSYEQYF	TRBV5-6	.	TRBJ2-7	22	-1	-1	23
	9	7.01306e-05	TGTGCCAGCAGCCAAGCCGGGACGGCGCAAGAGACCCAGTACTTC	CASSQAGTAQETQYF	TRBV11-3	TRBD1	TRBJ2-5	11	16	22	27
	9	7.01306e-05	TGTGCCAGTAGTGGTGGGGGCCTTCAGCCCCAGCATTTT	CASSGGGLQPQHF	TRBV19	TRBD1	TRBJ1-5	11	15	20	23
	9	7.01306e-05	TGTGCCAGCAGGCCTAGCGGGACATACGAGCAGTACTTC	CASRPSGTYEQYF	TRBV6-5	TRBD2	TRBJ2-7	10	13	21	24
	9	7.01306e-05	TGTGCCAGCAGCCCGACACGAACTAATGAAAAACTGTTTTTT	CASSPTRTNEKLFF	TRBV3-1	.	TRBJ1-4	12	-1	-1	20
	9	7.01306e-05	TGCAGCGTTGCCTACAGGGGGCAGACCAAAAACATTCAGTACTTC	CSVAYRGQTKNIQYF	TRBV29-1	TRBD1	TRBJ2-4	9	13	21	25
	9	7.01306e-05	TGTGCCAGCAGCGTGTGGGACAGCGTCAATGAGCAGTTCTTC	CASSVWDSVNEQFF	TRBV9	TRBD1	TRBJ2-1	13	16	22	26
	9	7.01306e-05	TGTGCCAGCAGTGTCGAGGTAGGCTACGAGCAGTACTTC	CASSVEVGYEQYF	TRBV12-3	.	TRBJ2-7	11	-1	-1	23
	9	7.01306e-05	TGTGCCAGCAGCTTAGGTTCACAGGGGGCTCACACTGAAGCTTTCTTT	CASSLGSQGAHTEAFF	TRBV7-6	TRBD1	TRBJ1-1	15	20	28	31
	9	7.01306e-05	TGCAGCGTCCGACAGGGGAGGGAGCAGTACTTC	CSVRQGREQYF	TRBV29-1	TRBD1	TRBJ2-7	7	10	17	21
	9	7.01306e-05	TGTGCCACCAGTGATCTGAACACCGGGGAGCTGTTTTTT	CATSDLNTGELFF	TRBV24-1	.	TRBJ2-2	14	-1	-1	17
	9	7.01306e-05	TGTGCCAGCAGCCAGCGACAAACACTCTCCTACGAGCAGTACTTC	CASSQRQTLSYEQYF	TRBV14	.	TRBJ2-7	13	-1	-1	26
	9	7.01306e-05	TGCAGTGCTACTGCCTACAATGAGCAGTTCTTC	CSATAYNEQFF	TRBV20-1	.	TRBJ2-1	9	-1	-1	13
	9	7.01306e-05	TGCAGCGTTGCGGATTACACTGAAGCTTTCTTT	CSVADYTEAFF	TRBV29-1	.	TRBJ1-1	9	-1	-1	16
	9	7.01306e-05	TGTGCCAGCAGTCCTCGGACAGGGGGCTACGAGCAGTACTTC	CASSPRTGGYEQYF	TRBV6-2	TRBD1	TRBJ2-7	11	16	25	26
	9	7.01306e-05	TGCAGCGTTGAGAGGGGGGAAGGTCAGCCCCAGCATTTT	CSVERGEGQPQHF	TRBV29-1	TRBD1	TRBJ1-5	10	12	17	23
	9	7.01306e-05	TGCAGTGCTAGAGACCACGACGGCCACACTGAAGCTTTCTTT	CSARDHDGHTEAFF	TRBV20-1	.	TRBJ1-1	13	-1	-1	25
	9	7.01306e-05	TGTGCCAAAGGACTAACCACGAACACCGGGGAGCTGTTTTTT	CAKGLTTNTGELFF	TRBV2	TRBD2	TRBJ2-2	6	9	14	19
	9	7.01306e-05	TGCGCCAGCAGCCAAGACAGGGGGATTTCACCCCTCCACTTT	CASSQDRGISPLHF	TRBV4-3	TRBD1	TRBJ1-6	16	17	23	26
	9	7.01306e-05	TGTGCCAGCAGTCCTACTACCGACAGGGGCAGGGGCTACACCTTC	CASSPTTDRGRGYTF	TRBV12-3	TRBD1	TRBJ1-2	11	21	28	33
	9	7.01306e-05	TGTGCCAGCAGCCCGGGACAGGGGAGGGGGAACACTGAAGCTTTCTTT	CASSPGQGRGNTEAFF	TRBV6-1	TRBD1	TRBJ1-1	10	11	23	29
	9	7.01306e-05	TGTGCCAGCAGGTCGACAGGGGACATTGGAGCTTTCTTT	CASRSTGDIGAFF	TRBV12-3	TRBD1	TRBJ1-1	10	14	21	22
	9	7.01306e-05	TGTGCCAGCAGCGTCGGGACGGTGAACACTGAAGCTTTCTTT	CASSVGTVNTEAFF	TRBV5-4	TRBD1	TRBJ1-1	11	14	19	22
	9	7.01306e-05	TGTGCCAGCACCAGGGCGGAAAGCTACGAGCAGTACTTC	CASTRAESYEQYF	TRBV12-3	TRBD1	TRBJ2-7	9	11	15	23
	9	7.01306e-05	TGTGCCAGCAGTTTAAGGGTACTAGCGGGATCGAATGAGCAGTTCTTC	CASSLRVLAGSNEQFF	TRBV12-3	TRBD2	TRBJ2-1	14	20	29	33
	9	7.01306e-05	TGTGCCAGCAGCTTTTACAATGAGCAGTTCTTC	CASSFYNEQFF	TRBV7-2	.	TRBJ2-1	13	-1	-1	15
	9	7.01306e-05	TGTGCCAGCAGTAACGTGGATACGCAGTATTTT	CASSNVDTQYF	TRBV27	.	TRBJ2-3	11	-1	-1	18
	9	7.01306e-05	TGTGCCAGCAGTTTTATCCAGGGTGGGGAGACCCAGTACTTC	CASSFIQGGETQYF	TRBV12-3	TRBD1	TRBJ2-5	13	18	22	27
	9	7.01306e-05	TGTGCCAGCAGCTCGAGCTCCTACGAGCAGTACTTC	CASSSSSYEQYF	TRBV7-2	.	TRBJ2-7	12	-1	-1	14
	9	7.01306e-05	TGCAGTGCCCCGGGTGAGTGGGCGGGAGGCTACAATGAGCAGTTCTTC	CSAPGEWAGGYNEQFF	TRBV20-1	TRBD2	TRBJ2-1	7	21	28	29
	9	7.01306e-05	TGTGCCAGCAGCTTAAGGTCCATACGCTCTGGGGCCAACGTCCTGACTTTC	CASSLRSIRSGANVLTF	TRBV7-9	.	TRBJ2-6	14	-1	-1	25
	9	7.01306e-05	TGCAGTGCTAGAGTCCGGGAAGGGGGCACTGAAGCTTTCTTT	CSARVREGGTEAFF	TRBV20-1	TRBD1	TRBJ1-1	12	14	25	26
	9	7.01306e-05	TGCAGCGTGCAACTGGGCTACGAGCAGTACTTC	CSVQLGYEQYF	TRBV29-1	.	TRBJ2-7	7	-1	-1	17
	9	7.01306e-05	TGTGCCATCAGTGGGACAGGGGGGAATCAGCCCCAGCATTTT	CAISGTGGNQPQHF	TRBV10-3	TRBD1	TRBJ1-5	12	13	22	24
	9	7.01306e-05	TGCAGTGCTAGAGGAGTTAGCGGGGACGGGGAGCTGTTTTTT	CSARGVSGDGELFF	TRBV20-1	TRBD2	TRBJ2-2	12	17	23	26
	9	7.01306e-05	TGTGCCAGCAGTCCCTTACGGTTCGAGCAGTTCTTC	CASSPLRFEQFF	TRBV28	.	TRBJ2-1	11	-1	-1	24
	9	7.01306e-05	TGTGCCAGCTCACCAGTGAGTGGACTAGCGTCCGTCGGCGAGCAGTACTTC	CASSPVSGLASVGEQYF	TRBV18	TRBD2	TRBJ2-7	14	21	29	38
	9	7.01306e-05	TGTGCCAGCAGCCTCCGCAGGGTCTTCGGCAATGAGCAGTTCTTC	CASSLRRVFGNEQFF	TRBV7-6	TRBD1	TRBJ2-1	11	17	21	29
	9	7.01306e-05	TGTGCCACCAGCCCCGGGGGAGACTACGAGCAGTACTTC	CATSPGGDYEQYF	TRBV15	TRBD1	TRBJ2-7	11	12	17	23
	9	7.01306e-05	TGTGCCAGCAGCCATCTTTACAGGGGGCATGCCAAAAACATTCAGTACTTC	CASSHLYRGHAKNIQYF	TRBV3-2	TRBD1	TRBJ2-4	13	19	27	30
	9	7.01306e-05	TGTGCCAGCAGTGACTGGACTAGCGGGACAGATACGCAGTATTTT	CASSDWTSGTDTQYF	TRBV12-3	TRBD2	TRBJ2-3	11	16	26	27
	9	7.01306e-05	TGCAGCGTTGGTCAACCGACACCGTCCGAGCAGTACTTC	CSVGQPTPSEQYF	TRBV29-1	.	TRBJ2-7	9	-1	-1	26
	9	7.01306e-05	TGTGCCACTGACCCTTATGGCTACACCTTC	CATDPYGYTF	TRBV28	.	TRBJ1-2	6	-1	-1	15
	9	7.01306e-05	TGTGCCAGCAGCCCGGACGTCGCCTACGAGCAGTACTTC	CASSPDVAYEQYF	TRBV7-9	.	TRBJ2-7	11	-1	-1	22
	9	7.01306e-05	TGTGCCAGCAGCTCCCCCCGGGACAGACTCTACAATGAGCAGTTCTTC	CASSSPRDRLYNEQFF	TRBV11-2	TRBD1	TRBJ2-1	12	16	25	29
	9	7.01306e-05	TGTGCCAGCAGTCTGGGGTTTTACGAGCAGTACTTC	CASSLGFYEQYF	TRBV7-2	.	TRBJ2-7	10	-1	-1	21
	9	7.01306e-05	TGTGCCAGCAGTGGGGGGACCGCCCAGTATTTT	CASSGGTAQYF	TRBV27	TRBD1	TRBJ2-3	11	15	19	24
	9	7.01306e-05	TGCAGCGCGGGCTCACTTACCTATGAAGCTTTCTTT	CSAGSLTYEAFF	TRBV29-1	.	TRBJ1-1	6	-1	-1	23
	9	7.01306e-05	TGTGCCAGCTCACCCCTCCGACTAGCGGTCCTCACAGATACGCAGTATTTT	CASSPLRLAVLTDTQYF	TRBV18	TRBD2	TRBJ2-3	13	19	27	32
	9	7.01306e-05	TGCAGTGCTAGAAGGCCAAGTAGCAATCAGCCCCAGCATTTT	CSARRPSSNQPQHF	TRBV20-1	.	TRBJ1-5	11	-1	-1	20
	9	7.01306e-05	TGTGCCAGCAGCGCCAGCGGGAGTACGATCTACGAGCAGTACTTC	CASSASGSTIYEQYF	TRBV7-2	TRBD2	TRBJ2-7	11	15	22	29
	9	7.01306e-05	TGTGCCAGCAGTCCCCATGGGCCCTATGGCTACACCTTC	CASSPHGPYGYTF	TRBV25-1	TRBD2	TRBJ1-2	11	18	22	23
	9	7.01306e-05	TGTGCCAGCACTCCTTCGGGTGGGAGCTCCTACAATGAGCAGTTCTTC	CASTPSGGSSYNEQFF	TRBV27	.	TRBJ2-1	9	-1	-1	22
	9	7.01306e-05	TGCGCCAGCAGCTTGAACCCCCCGAACACTGAAGCTTTCTTT	CASSLNPPNTEAFF	TRBV5-1	TRBD1	TRBJ1-1	14	17	21	23
	9	7.01306e-05	TGTGCCAGCAGTGACTCAGACACCGGGGAGCTGTTTTTT	CASSDSDTGELFF	TRBV6-4	.	TRBJ2-2	16	-1	-1	19
	9	7.01306e-05	TGTGCCAGCAGTTCCGGACTAGCGGACTACAATGAGCAGTTCTTC	CASSSGLADYNEQFF	TRBV12-3	TRBD2	TRBJ2-1	12	15	24	26
	9	7.01306e-05	TGTGCCAGCAGTTGGACTGGCAACAATGAGCAGTTCTTC	CASSWTGNNEQFF	TRBV6-2	TRBD2	TRBJ2-1	12	13	17	22
	9	7.01306e-05	TGCAGCGCTGGGGGTTGGGCAGGGGGCTACAATGAGCAGTTCTTC	CSAGGWAGGYNEQFF	TRBV29-1	TRBD1	TRBJ2-1	6	19	25	26
	9	7.01306e-05	TGTGCCAGCAGTCAGGACAGTAACACTGAAGCTTTCTTT	CASSQDSNTEAFF	TRBV7-9	TRBD1	TRBJ1-1	10	14	19	21
	9	7.01306e-05	TGTGCCAGCAGCGTTGGGGGAGTCGCAGATACGCAGTATTTT	CASSVGGVADTQYF	TRBV9	TRBD1	TRBJ2-3	13	15	19	25
	9	7.01306e-05	TGTGCCAGCAGTTTAATCAGGAAGAATGAAGCTTTCTTT	CASSLIRKNEAFF	TRBV28	.	TRBJ1-1	14	-1	-1	16
	9	7.01306e-05	TGTGCCAGCAGTCAGGGGTGGAGGACAGGGACTGGCTACACCTTC	CASSQGWRTGTGYTF	TRBV25-1	TRBD1	TRBJ1-2	11	22	29	32
	9	7.01306e-05	TGTGCCAGCAGTTTACGGGACAGCTCCTATGGCTACACCTTC	CASSLRDSSYGYTF	TRBV27	TRBD1	TRBJ1-2	14	15	22	26
	9	7.01306e-05	TGTGCCAGTCGGCTTCTGAACACTGAAGCTTTCTTT	CASRLLNTEAFF	TRBV28	.	TRBJ1-1	7	-1	-1	16
	9	7.01306e-05	TGCAGTGCTAGAGAGGTGACAGGGAGCACTGAAGCTTTCTTT	CSAREVTGSTEAFF	TRBV20-1	TRBD1	TRBJ1-1	13	17	23	26
	9	7.01306e-05	TGTGCCATCAAGCGAGAGGGAAGCCAAGAGACCCAGTACTTC	CAIKREGSQETQYF	TRBV10-3	TRBD2	TRBJ2-5	9	10	19	23
	9	7.01306e-05	TGCGCCAGCAGCTTGGACAGGGTCAATGAGCAGTTCTTC	CASSLDRVNEQFF	TRBV5-1	TRBD1	TRBJ2-1	15	16	21	23
	9	7.01306e-05	TGTGCCAGCAGCTTAGAACCGGGGGGCGGACGCGAGCAGTACTTC	CASSLEPGGGREQYF	TRBV7-9	TRBD1	TRBJ2-7	15	21	27	32
	9	7.01306e-05	TGTGCCAGCAAACCGAACACTGAAGCTTTCTTT	CASKPNTEAFF	TRBV6-1	.	TRBJ1-1	9	-1	-1	14
	9	7.01306e-05	TGCAGTGCTAGAGACCGGGGAGGAACCTACGAGCAGTACTTC	CSARDRGGTYEQYF	TRBV20-1	TRBD2	TRBJ2-7	13	17	22	25
	9	7.01306e-05	TGTGCCAGCAGTTCCCGGGATAGCGGGAGACATACGCAGTATTTT	CASSSRDSGRHTQYF	TRBV6-5	TRBD2	TRBJ2-3	12	13	28	31
	9	7.01306e-05	TGTGCCAGCAGCCGGGGGACAGGGGGCACCGGGGAGCTGTTTTTT	CASSRGTGGTGELFF	TRBV7-2	TRBD1	TRBJ2-2	11	15	25	26
	9	7.01306e-05	TGTGCCAGCAGTTTAGGCGCAGGGAATGGCTACACCTTC	CASSLGAGNGYTF	TRBV12-3	TRBD1	TRBJ1-2	15	19	23	25
	9	7.01306e-05	TGTGCCAGCAGCTCCTCCCTAGGGGACGCCTACGAGCAGTACTTC	CASSSSLGDAYEQYF	TRBV7-2	TRBD2	TRBJ2-7	12	13	18	28
	9	7.01306e-05	TGTGCCAGCAGCCCAAGCGGACGGGGCTACACCTTC	CASSPSGRGYTF	TRBV12-3	TRBD2	TRBJ1-2	10	15	19	24
	9	7.01306e-05	TGTGCCAGCAGCCTCGAGGGTAGCGAGTACTACGAGCAGTACTTC	CASSLEGSEYYEQYF	TRBV7-8	TRBD2	TRBJ2-7	11	20	24	29
	9	7.01306e-05	TGTGCCAGCAGCCAACAACAGGGCGGCACTGAAGCTTTCTTT	CASSQQQGGTEAFF	TRBV4-2	TRBD1	TRBJ1-1	14	17	22	26
	9	7.01306e-05	TGTGCCACCAGTGACAACTCTAGACCGGATACGCAGTATTTT	CATSDNSRPDTQYF	TRBV24-1	.	TRBJ2-3	13	-1	-1	27
	9	7.01306e-05	TGTGCCAGCAGACCCGACAGCTACGAGCAGTACTTC	CASRPDSYEQYF	TRBV28	TRBD1	TRBJ2-7	10	15	19	20
	9	7.01306e-05	TGTGCCAGCAGTTACTCGAGGGGCTCCTACAATGAGCAGTTCTTC	CASSYSRGSYNEQFF	TRBV6-5	.	TRBJ2-1	19	-1	-1	18
	9	7.01306e-05	TGCGCCAGCAGCTTGGAGCTCGGCACTGAAGCTTTCTTT	CASSLELGTEAFF	TRBV5-1	.	TRBJ1-1	15	-1	-1	23
	9	7.01306e-05	TGTGCCAGCAGTTACAGGGGGCGGTTCACTGAAGCTTTCTTT	CASSYRGRFTEAFF	TRBV12-3	TRBD1	TRBJ1-1	12	13	22	26
	9	7.01306e-05	TGTGCTAGTGGTTTGGACAGGGTAGGAAACATTCAGTACTTC	CASGLDRVGNIQYF	TRBV12-5	TRBD1	TRBJ2-4	15	16	21	26
	9	7.01306e-05	TGCAGCGTTCGACGGGGGAACACTGAAGCTTTCTTT	CSVRRGNTEAFF	TRBV29-1	.	TRBJ1-1	8	-1	-1	17
	9	7.01306e-05	TGTGCCACCAGTTACAAGGACAATCAGCCCCAGCATTTT	CATSYKDNQPQHF	TRBV24-1	.	TRBJ1-5	11	-1	-1	20
	9	7.01306e-05	TGTGCCAGCAGCCAACGGACAGCGAACACTGAAGCTTTCTTT	CASSQRTANTEAFF	TRBV3-1	TRBD1	TRBJ1-1	14	16	21	23
	9	7.01306e-05	TGTGCCAGCAGGGCGGTTGCGGGAGTTGACAATGAGCAGTTCTTC	CASRAVAGVDNEQFF	TRBV6-4	TRBD2	TRBJ2-1	10	18	24	28
	9	7.01306e-05	TGCAGTGGTTTAGACAGCTGGGGCAATCAGCCCCAGCATTTT	CSGLDSWGNQPQHF	TRBV20-1	TRBD1	TRBJ1-5	6	12	16	22
	9	7.01306e-05	TGTGCCAGCAGTGGTCCCAATGAATCCAATCAGCCCCAGCATTTT	CASSGPNESNQPQHF	TRBV12-3	TRBD1	TRBJ1-5	11	13	17	26
	9	7.01306e-05	TGTGCCAGCAGTGGCAGGGAAGCTTTCTTT	CASSGREAFF	TRBV28	.	TRBJ1-1	11	-1	-1	18
	9	7.01306e-05	TGCAGTGCTAGAGTGACAGGGGGTTCGGATTCACCCCTCCACTTT	CSARVTGGSDSPLHF	TRBV20-1	TRBD1	TRBJ1-6	12	14	22	28
	9	7.01306e-05	TGCAGTGCTCCCCGGGGAGCCCGGGAGTTCTTC	CSAPRGAREFF	TRBV20-1	TRBD1	TRBJ2-1	8	10	15	25
	9	7.01306e-05	TGTGCCAGTAGTATGGAGGGGCTCTACGAGCAGTACTTC	CASSMEGLYEQYF	TRBV19	TRBD2	TRBJ2-7	13	14	19	23
	9	7.01306e-05	TGTGCCAGCAGTTTATCGCCCTGGGGCAGGAGAACCTACGAGCAGTACTTC	CASSLSPWGRRTYEQYF	TRBV27	TRBD1	TRBJ2-7	17	18	22	27
	9	7.01306e-05	TGTGCCACCAGTGCCGCCCTAGGGACAGGGACGGGAAATGAGCAGTTCTTC	CATSAALGTGTGNEQFF	TRBV24-1	TRBD1	TRBJ2-1	12	21	29	36
	9	7.01306e-05	TGTGCCAGCAGCTTAGCCCCAGGGAGCCCTGAAGCTTTCTTT	CASSLAPGSPEAFF	TRBV7-6	TRBD1	TRBJ1-1	16	19	23	28
	9	7.01306e-05	TGTGCCAGCAGCCGGGACGGGGCGCTGAACATTCAGTACTTC	CASSRDGALNIQYF	TRBV28	TRBD1	TRBJ2-4	10	11	21	27
	9	7.01306e-05	TGTGCCAGCAGTCCCGGGACTAGCGACAATGAGCAGTTCTTC	CASSPGTSDNEQFF	TRBV12-3	TRBD2	TRBJ2-1	11	12	24	25
	9	7.01306e-05	TGCGCCAGCAGCTTGGCCTTGAGAGCCGCGGTGAACACTGAAGCTTTCTTT	CASSLALRAAVNTEAFF	TRBV5-1	.	TRBJ1-1	17	-1	-1	31
	9	7.01306e-05	TGTGCCACCGCCGGAGGGGACAATGAGCAGTTCTTC	CATAGGDNEQFF	TRBV24-1	TRBD2	TRBJ2-1	8	12	17	19
	9	7.01306e-05	TGTGCCAGCACCCCGACAGGGGGGTACCAAGAGACCCAGTACTTC	CASTPTGGYQETQYF	TRBV6-5	TRBD1	TRBJ2-5	9	14	21	22
	9	7.01306e-05	TGCGCCAGCGGAATAGGGGCCTCGAACGAGCAGTACTTC	CASGIGASNEQYF	TRBV5-1	TRBD2	TRBJ2-7	8	14	22	25
	9	7.01306e-05	TGTGCCAGCAGTGTGGGACTAGTAACCAATGAGCAGTTCTTC	CASSVGLVTNEQFF	TRBV6-5	TRBD2	TRBJ2-1	11	14	21	26
	9	7.01306e-05	TGCAGTGCTAGAGATATGGGGGGGAGACGGACTGAAGCTTTCTTT	CSARDMGGRRTEAFF	TRBV20-1	TRBD1	TRBJ1-1	14	17	21	30
	9	7.01306e-05	TGCAGTGCTAGAGATGTAAGACTAACCCAATCCTACGAGCAGTACTTC	CSARDVRLTQSYEQYF	TRBV20-1	TRBD2	TRBJ2-7	14	19	23	30
	8	6.23383e-05	TGTGCCAGCAGTTTAACTAGCACAGATACGCAGTATTTT	CASSLTSTDTQYF	TRBV27	.	TRBJ2-3	14	-1	-1	16
	8	6.23383e-05	TGTGCCAGCAGCCCGTACCCCGGGACACCTAAAGGGCATGAGCAGTTCTTC	CASSPYPGTPKGHEQFF	TRBV7-9	TRBD1	TRBJ2-1	11	18	26	37
	8	6.23383e-05	TGTGCCAGCTCACCTATGGAATTTACAGGGGGAAACATTCAGTACTTC	CASSPMEFTGGNIQYF	TRBV18	TRBD1	TRBJ2-4	13	24	31	32
	8	6.23383e-05	TGCAGTGCTAGAACAGGGAGTGTAGGAGAGCAGTACTTC	CSARTGSVGEQYF	TRBV20-1	TRBD1	TRBJ2-7	11	12	17	27
	8	6.23383e-05	TGTGCCGTAGCGGAGCGGACTTACAATGAGCAGTTCTTC	CAVAERTYNEQFF	TRBV10-3	TRBD2	TRBJ2-1	5	7	12	21
	8	6.23383e-05	TGTGCCAGCAGCGGGCCAGGGGGGAGATACGGGGAGCTGTTTTTT	CASSGPGGRYGELFF	TRBV28	TRBD1	TRBJ2-2	10	11	22	29
	8	6.23383e-05	TGCGCCAGCAGCCAAGGGGCAGGGTCGAACACCGGGGAGCTGTTTTTT	CASSQGAGSNTGELFF	TRBV4-3	TRBD1	TRBJ2-2	15	19	23	25
	8	6.23383e-05	TGTGCCAGCAGCTTAGACCCTCGCAGGGGGCGGTATGGCTACACCTTC	CASSLDPRRGRYGYTF	TRBV11-3	TRBD1	TRBJ1-2	16	23	31	33
	8	6.23383e-05	TGCAGTGTATGGTTGGGCTACGAGCAGTACTTC	CSVWLGYEQYF	TRBV20-1	.	TRBJ2-7	6	-1	-1	17
	8	6.23383e-05	TGTGCCAGCAGACGGACTAGCGGGGGGGAGCTGTTTTTT	CASRRTSGGELFF	TRBV12-3	TRBD2	TRBJ2-2	10	13	23	24
	8	6.23383e-05	TGCAGTGCTAGGGCCCCCGGGAGGGCTTCCTACAATGAGCAGTTCTTC	CSARAPGRASYNEQFF	TRBV20-1	TRBD2	TRBJ2-1	10	17	25	27
	8	6.23383e-05	TGTGCCAGCAGCTTAGCCGACAGAGGAGCCTACGAGCAGTACTTC	CASSLADRGAYEQYF	TRBV11-1	TRBD1	TRBJ2-7	16	18	22	28
	8	6.23383e-05	TGTGCCAGCAAGCCAGAAAGGGAGGGCCTGTCCTACGAGCAGTACTTC	CASKPEREGLSYEQYF	TRBV6-2	TRBD2	TRBJ2-7	9	19	27	30
	8	6.23383e-05	TGTGCCAGCAGTTCACCCGGGAAGAACACTGAAGCTTTCTTT	CASSSPGKNTEAFF	TRBV27	TRBD1	TRBJ1-1	12	15	21	23
	8	6.23383e-05	TGTGCCAGCAGTTTAAGGACTAGCGGGAGGGAATACGAGCAGTACTTC	CASSLRTSGREYEQYF	TRBV28	TRBD2	TRBJ2-7	14	16	30	33
	8	6.23383e-05	TGTGCCAGCAGCGTAGGCGGCCGTATGAACACTGAAGCTTTCTTT	CASSVGGRMNTEAFF	TRBV9	.	TRBJ1-1	15	-1	-1	24
	8	6.23383e-05	TGTGCCAGCAGCGCAGCGGGACTAAGGGATGAGCAGTTCTTC	CASSAAGLRDEQFF	TRBV9	TRBD2	TRBJ2-1	16	17	23	28
	8	6.23383e-05	TGTGCCAGCTCAACCAAAGGAAAACCTGTCTTC	CASSTKGKPVF	TRBV18	.	TRBJ2-1	11	-1	-1	28
	8	6.23383e-05	TGTGCCAGCAGCTTCCTTCTCAGAGATACGCAGTATTTT	CASSFLLRDTQYF	TRBV7-2	.	TRBJ2-3	13	-1	-1	23
	8	6.23383e-05	TGTGCCATCAGTGAGTCGACGGGACACAGCTACGAGCAGTACTTC	CAISESTGHSYEQYF	TRBV10-3	TRBD1	TRBJ2-7	19	20	25	29
	8	6.23383e-05	TGCGCCAGCAGCTTGGGGACAGGGGGAAATGAGCAGTTCTTC	CASSLGTGGNEQFF	TRBV5-1	TRBD1	TRBJ2-1	15	16	25	27
	8	6.23383e-05	TGCGCCAGCAGTGGAAAACAGGGGACAAGAGCTTTCTTT	CASSGKQGTRAFF	TRBV10-1	TRBD1	TRBJ1-1	12	17	23	29
	8	6.23383e-05	TGTGCCAGCAAAGGAAATCGACATGGAAAACTGTTTTTT	CASKGNRHGKLFF	TRBV12-4	.	TRBJ1-4	9	-1	-1	22
	8	6.23383e-05	TGTGCCAGCAGCACCGTCGCTAGCGGGAATGGTGAGCAGTTCTTC	CASSTVASGNGEQFF	TRBV7-2	TRBD2	TRBJ2-1	11	19	27	32
	8	6.23383e-05	TGTGCCACCAGCAGCCGCGGGAGGGCCGGAGAGCAGTTCTTC	CATSSRGRAGEQFF	TRBV15	TRBD2	TRBJ2-1	13	16	26	30
	8	6.23383e-05	TGCAGCGTTGAAATGGGGGACAGGGGATACGAGCAGTACTTC	CSVEMGDRGYEQYF	TRBV29-1	TRBD1	TRBJ2-7	11	16	25	27
	8	6.23383e-05	TGTGCCAGCAGTCCCAACATAGGGCGGGCTCTTATCGCTTTCTTT	CASSPNIGRALIAFF	TRBV12-3	TRBD1	TRBJ1-1	11	21	25	36
	8	6.23383e-05	TGTGCCAGCAACAGGGTTAGACCCTACGAGCAGTACTTC	CASNRVRPYEQYF	TRBV27	TRBD1	TRBJ2-7	9	10	15	22
	8	6.23383e-05	TGTGCCAGCTCACCTCTCGATAATTCACCCCTCCACTTT	CASSPLDNSPLHF	TRBV18	.	TRBJ1-6	13	-1	-1	19
	8	6.23383e-05	TGTGCCAGCAGCTTCGCCGGGGGCACTGAAGCTTTCTTT	CASSFAGGTEAFF	TRBV5-6	TRBD1	TRBJ1-1	17	18	22	23
	8	6.23383e-05	TGTGCCAGCAGTTTATTGGACAGGGTACTAGCAGGGTACGAGCAGTACTTC	CASSLLDRVLAGYEQYF	TRBV28	TRBD1	TRBJ2-7	15	17	24	36
	8	6.23383e-05	TGTGCCAGCAGTGGAGCGGGGTACGAGCAGTACTTC	CASSGAGYEQYF	TRBV25-1	TRBD2	TRBJ2-7	12	14	19	21
	8	6.23383e-05	TGTGCCAGCAGGGGCGGAGCCTACGAGCAGTACTTC	CASRGGAYEQYF	TRBV28	TRBD1	TRBJ2-7	10	11	15	19
	8	6.23383e-05	TGTGCCAGCAGCCCCGGGACGGCGAACACCGGGGAGCTGTTTTTT	CASSPGTANTGELFF	TRBV6-1	TRBD1	TRBJ2-2	10	12	19	21
	8	6.23383e-05	TGTGCCAGCAGCTCCAACAGGTTTATAGGCTACACCTTC	CASSSNRFIGYTF	TRBV27	TRBD1	TRBJ1-2	10	16	20	27
	8	6.23383e-05	TGTGCCACCAGTGAGACCGGGACAGGGATCAATGAGCAGTTCTTC	CATSETGTGINEQFF	TRBV24-1	TRBD1	TRBJ2-1	13	16	26	29
	8	6.23383e-05	TGTGCCAGCAGTTACCAGGGAAACACCGGGGAGCTGTTTTTT	CASSYQGNTGELFF	TRBV6-5	TRBD1	TRBJ2-2	14	15	19	21
	8	6.23383e-05	TGTGCCACCAGTGACCGGGCAGGGGGCAATCAGCCCCAGCATTTT	CATSDRAGGNQPQHF	TRBV24-1	TRBD1	TRBJ1-5	13	14	24	25
	8	6.23383e-05	TGCAGTGGGGACAGGGGTGTCGAGCAGTACTTC	CSGDRGVEQYF	TRBV20-1	TRBD1	TRBJ2-7	6	7	16	20
	8	6.23383e-05	TGTGCCAGCAAGGGCTCGGGGGCGGGGGAGCAGTTCTTC	CASKGSGAGEQFF	TRBV7-6	TRBD1	TRBJ2-1	9	17	23	27
	8	6.23383e-05	TGTGCCAGCAGTTACGAGATGACGGTCTCCTACGAGCAGTACTTC	CASSYEMTVSYEQYF	TRBV6-5	.	TRBJ2-7	14	-1	-1	26
	8	6.23383e-05	TGTGCCAGACCGACTAGCGGGAGTACCGGGGAGCTGTTTTTT	CARPTSGSTGELFF	TRBV7-2	TRBD2	TRBJ2-2	7	11	22	24
	8	6.23383e-05	TGCGCCAGCGGGGCCAGCATGAACACTGAAGCTTTCTTT	CASGASMNTEAFF	TRBV10-1	TRBD1	TRBJ1-1	8	9	13	17
	8	6.23383e-05	TGTGCCAGCAGTTTAACAGATCCTAGCTCCTACGAGCAGTACTTC	CASSLTDPSSYEQYF	TRBV27	.	TRBJ2-7	14	-1	-1	24
	8	6.23383e-05	TGTGCCAGCAGTTTGAAAGCGAACTATGGCTACACCTTC	CASSLKANYGYTF	TRBV12-3	.	TRBJ1-2	13	-1	-1	17
	8	6.23383e-05	TGCAGTGCCGACGGGACTGACAGCTCCTACGAGCAGTACTTC	CSADGTDSSYEQYF	TRBV20-1	TRBD2	TRBJ2-7	7	11	17	21
	8	6.23383e-05	TGCAGTGCTAGAGGGACAGGGATGGGAGAGCAGTACTTC	CSARGTGMGEQYF	TRBV20-1	TRBD1	TRBJ2-7	12	13	20	27
	8	6.23383e-05	TGTGCCAGCAGCGTGGGACTAGCCTACAACAAGGGTGAGCAGTTCTTC	CASSVGLAYNKGEQFF	TRBV7-8	TRBD2	TRBJ2-1	11	14	22	35
	8	6.23383e-05	TGTGCCATCAGCTGGGACAGGGGGGCCTATGGCTACACCTTC	CAISWDRGAYGYTF	TRBV10-3	TRBD1	TRBJ1-2	10	13	23	26
	8	6.23383e-05	TGTGCCAGCAGCTTAGACCGTGTATCTTTCTTT	CASSLDRVSFF	TRBV7-2	.	TRBJ1-1	15	-1	-1	25
	8	6.23383e-05	TGCGCCAGCAGCGTCGATACAACCCCTGGGACCCAGTACTTC	CASSVDTTPGTQYF	TRBV5-1	TRBD1	TRBJ2-5	11	22	27	29
	8	6.23383e-05	TGTGCCAGCAGTTTTTCGGTTTCCTACGAGCAGTACTTC	CASSFSVSYEQYF	TRBV12-3	.	TRBJ2-7	13	-1	-1	21
	8	6.23383e-05	TGTGCCAGCTCACGGAAGGGGAACACTGAAGCTTTCTTT	CASSRKGNTEAFF	TRBV18	.	TRBJ1-1	12	-1	-1	20
	8	6.23383e-05	TGTGCCAGCCAAGGGACAGCACGGGAGACCCAGTACTTC	CASQGTARETQYF	TRBV5-6	TRBD1	TRBJ2-5	8	12	18	24
	8	6.23383e-05	TGTGCCAGCAGCCACAGGGGTACCGGGGAGCTGTTTTTT	CASSHRGTGELFF	TRBV7-2	TRBD1	TRBJ2-2	11	13	19	21
	8	6.23383e-05	TGTGCCAGCAGCCAACTGACAGGGTCCCACACTGAAGCTTTCTTT	CASSQLTGSHTEAFF	TRBV14	TRBD1	TRBJ1-1	14	17	23	28
	8	6.23383e-05	TGTGCCAGCAGCTGCCGGGACAGGGGATACTTC	CASSCRDRGYF	TRBV7-6	TRBD1	TRBJ2-7	12	14	25	27
	8	6.23383e-05	TGTGCCAGCAGCATACACCCGGGACAGTTATACGAGCAGTACTTC	CASSIHPGQLYEQYF	TRBV5-6	TRBD1	TRBJ2-7	11	17	26	30
	8	6.23383e-05	TGCAGCGTTGCCGCGGAACGGGCCAGTTTT	CSVAAERASF	TRBV29-1	TRBD2	TRBJ2-3	9	19	23	26
	8	6.23383e-05	TGCAGTGCCTATGGACTGCTGCGGTTCTTT	CSAYGLLRFF	TRBV20-1	TRBD2	TRBJ1-1	7	12	16	24
	8	6.23383e-05	TGCAGCGTCCGGCGGGAGAACACCGGGGAGCTGTTTTTT	CSVRRENTGELFF	TRBV20-1	TRBD2	TRBJ2-2	4	11	16	17
	8	6.23383e-05	TGTGCCAGCAGCCCCCCTTTAGCGGAGGCCTACGAGCAGTACTTC	CASSPPLAEAYEQYF	TRBV7-9	TRBD1	TRBJ2-7	11	12	17	28
	8	6.23383e-05	TGTGCCAGCAGTTTCCTCACAGGGAGTGAAGCTTTCTTT	CASSFLTGSEAFF	TRBV7-9	TRBD1	TRBJ1-1	10	18	23	26
	8	6.23383e-05	TGCGCCAGCAGCCAAGATCCCCCCCCAAGCACAGATACGCAGTATTTT	CASSQDPPPSTDTQYF	TRBV4-3	TRBD1	TRBJ2-3	18	19	23	27
	8	6.23383e-05	TGTGCCAGCAGTTACTCGCCTAGCGGGGAGCAGTTCTTC	CASSYSPSGEQFF	TRBV6-2	TRBD2	TRBJ2-1	17	19	26	27
	8	6.23383e-05	TGTGCCAGCAGCTTAGAGGGGAGGGCGGGGGAGACCCAGTACTTC	CASSLEGRAGETQYF	TRBV7-2	TRBD2	TRBJ2-5	15	18	25	30
	8	6.23383e-05	TGTGCCAGCAAGGCTAGCGGGGCCGCCTACGAGCAGTACTTC	CASKASGAAYEQYF	TRBV3-1	TRBD2	TRBJ2-7	9	13	20	25
	8	6.23383e-05	TGTGCCAGTACCTCTAACACTGAAGCTTTCTTT	CASTSNTEAFF	TRBV6-5	.	TRBJ1-1	7	-1	-1	15
	8	6.23383e-05	TGTGCCAGCAGTCCCAGGACTGGAGAGACCCAGTACTTC	CASSPRTGETQYF	TRBV27	TRBD2	TRBJ2-5	11	12	20	23
	8	6.23383e-05	TGCAGTGCTCGTACAGGGGTTGATGACACCTTC	CSARTGVDDTF	TRBV20-1	TRBD1	TRBJ1-2	8	12	18	25
	8	6.23383e-05	TGCAGTGCCTACCCCTTAGTCCCGGGGAACAATGAGCAGTTCTTC	CSAYPLVPGNNEQFF	TRBV20-1	TRBD2	TRBJ2-1	7	16	25	28
	8	6.23383e-05	TGTGCCAGCAGAAAGCCAGGGAATCAGCCCCAGCATTTT	CASRKPGNQPQHF	TRBV28	TRBD1	TRBJ1-5	10	16	20	21
	8	6.23383e-05	TGTGCCATCGGGGGCGGGGGGAGGAACTACAATGAGCAGTTCTTC	CAIGGGGRNYNEQFF	TRBV10-3	TRBD1	TRBJ2-1	8	9	15	26
	8	6.23383e-05	TGTGCCAGCAGCTTAGACGGGGAAGGCAATGAGCAGTTCTTC	CASSLDGEGNEQFF	TRBV11-3	.	TRBJ2-1	16	-1	-1	26
	8	6.23383e-05	TGCGCCAGCAGCTTGGGGGTCGGAGGATCGAACACTGAAGCTTTCTTT	CASSLGVGGSNTEAFF	TRBV5-1	TRBD2	TRBJ1-1	15	21	25	29
	8	6.23383e-05	TGCGCCAGCAGCTTGATTAGTAGAGGGGAGCAGTACTTC	CASSLISRGEQYF	TRBV5-1	TRBD2	TRBJ2-7	14	22	26	27
	8	6.23383e-05	TGTGCCAGCCTAGACGGTAACACTGAAGCTTTCTTT	CASLDGNTEAFF	TRBV12-3	.	TRBJ1-1	8	-1	-1	18
	8	6.23383e-05	TGCAGTGCTAGGAGGACAGGGGTAATCAATGAGCAGTTCTTC	CSARRTGVINEQFF	TRBV20-1	TRBD1	TRBJ2-1	10	13	21	26
	8	6.23383e-05	TGTGCCAGCAGGGGGAACAGGGTTTGGCAGCCCCAGCATTTT	CASRGNRVWQPQHF	TRBV28	TRBD1	TRBJ1-5	10	16	21	27
	8	6.23383e-05	TGCGCCAGCAGCCAAGGTTTTAGGGGTAACTACGAGCAGTACTTC	CASSQGFRGNYEQYF	TRBV4-1	TRBD1	TRBJ2-7	15	21	25	29
	8	6.23383e-05	TGCAGTGCTTCGGACGTCCACTCTGGAAACACCATATATTTT	CSASDVHSGNTIYF	TRBV20-1	.	TRBJ1-3	8	-1	-1	20
	8	6.23383e-05	TGTGCCAGATTCCCGGAGGGCGGGAGTCCCCACTACGAGCAGTACTTC	CARFPEGGSPHYEQYF	TRBV11-2	TRBD2	TRBJ2-7	7	19	25	32
	8	6.23383e-05	TGTGCCAGCAACCAGGGACTAGAACGTCGTGAGCAGTACTTC	CASNQGLERREQYF	TRBV5-6	TRBD2	TRBJ2-7	9	14	21	30
	8	6.23383e-05	TGTGCCAGCAGCGCCCTGACAGGGAGCTCCTACAATGAGCAGTTCTTC	CASSALTGSSYNEQFF	TRBV7-7	TRBD1	TRBJ2-1	11	13	17	22
	8	6.23383e-05	TGTGCCAGCAGCCAAGTTGTTGGGGCGGTCTATGGCTACACCTTC	CASSQVVGAVYGYTF	TRBV3-1	.	TRBJ1-2	22	-1	-1	29
	8	6.23383e-05	TGTGCCAGCAGGGGTCCATCTGGGACAGCAGACTATGGCTACACCTTC	CASRGPSGTADYGYTF	TRBV28	TRBD1	TRBJ1-2	10	21	27	31
	8	6.23383e-05	TGTGCCAGCAGCTCACAGGGTTTGGAGACCCAGTACTTC	CASSSQGLETQYF	TRBV7-6	TRBD1	TRBJ2-5	12	14	19	24
	8	6.23383e-05	TGTGCCAGCAGCCTTGCAATGGCCCACACCGGGGAGCTGTTTTTT	CASSLAMAHTGELFF	TRBV14	TRBD2	TRBJ2-2	12	20	24	25
	8	6.23383e-05	TGCAGTGCTAGGAGCGGGCACGAGCAGTACTTC	CSARSGHEQYF	TRBV20-1	TRBD2	TRBJ2-7	10	12	17	19
	8	6.23383e-05	TGTGCCAGCAGCTTAGGGGGAATCTCCTACGAGCAGTACTTC	CASSLGGISYEQYF	TRBV7-6	.	TRBJ2-7	15	-1	-1	23
	8	6.23383e-05	TGCAGCGTTGGCCCCCAAGGGGTGTTACGGGACAATGAGCAGTTCTTC	CSVGPQGVLRDNEQFF	TRBV29-1	TRBD1	TRBJ2-1	9	10	15	31
	8	6.23383e-05	TGTGCCAGCTCACCATATCAGACACCTAACAATGAGCAGTTCTTC	CASSPYQTPNNEQFF	TRBV18	.	TRBJ2-1	14	-1	-1	28
	8	6.23383e-05	TGTGCCAGCAGGCGTCGGTGGGATAATTCACCCCTCCACTTT	CASRRRWDNSPLHF	TRBV25-1	.	TRBJ1-6	10	-1	-1	22
	8	6.23383e-05	TGTGCCAGCAGTCAGTTGGGGTCAATCTCCTACAATGAGCAGTTCTTC	CASSQLGSISYNEQFF	TRBV14	.	TRBJ2-1	10	-1	-1	26
	8	6.23383e-05	TGTGCCAGCAGTCCACGACTGAACACCGGGGAGCTGTTTTTT	CASSPRLNTGELFF	TRBV2	.	TRBJ2-2	11	-1	-1	20
	8	6.23383e-05	TGTGCCAGCAGCGAACGTTTTACCAGGGCAGATACGCAGTATTTT	CASSERFTRADTQYF	TRBV7-7	TRBD1	TRBJ2-3	11	23	27	28
	8	6.23383e-05	TGTGCCAGCCGAAAACAGGGGAACTATGGCTACACCTTC	CASRKQGNYGYTF	TRBV12-3	TRBD1	TRBJ1-2	8	14	20	21
	8	6.23383e-05	TGTGCCAGCAGCTTTTATGGAGGAGAGGGTGAGCAGTTCTTC	CASSFYGGEGEQFF	TRBV11-3	TRBD2	TRBJ2-1	13	18	22	29
	8	6.23383e-05	TGCGCCAGCAGCTTGGCAGGGGGGAATGAGCAGTTCTTC	CASSLAGGNEQFF	TRBV5-1	TRBD1	TRBJ2-1	16	17	22	24
	8	6.23383e-05	TGTGCCAGCAGCTTAGGGGCCGGGATGGCCACCTACAATGAGCAGTTCTTC	CASSLGAGMATYNEQFF	TRBV7-6	TRBD2	TRBJ2-1	15	20	29	31
	8	6.23383e-05	TGTGCCAGCAGTTACTCCCTGACTAGCGGGGGATACAATGAGCAGTTCTTC	CASSYSLTSGGYNEQFF	TRBV6-5	TRBD2	TRBJ2-1	16	20	29	33
	8	6.23383e-05	TGTGCCAGCTCACCTAAGAAGGGGGCTGCCAATGAGCAGTTCTTC	CASSPKKGAANEQFF	TRBV18	TRBD1	TRBJ2-1	13	19	25	29
	8	6.23383e-05	TGCGCCAGCACTGGGACAGGGATCGGAAACACCATATATTTT	CASTGTGIGNTIYF	TRBV5-1	TRBD1	TRBJ1-3	9	12	20	24
	8	6.23383e-05	TGTGCCAGCAGTCCCTTTGACTACTACGAGCAGTACTTC	CASSPFDYYEQYF	TRBV7-2	TRBD2	TRBJ2-7	10	18	22	23
	8	6.23383e-05	TGCAGTGCTAGAGATCTGTCCCCAGGGTGGCAAGAGACCCAGTACTTC	CSARDLSPGWQETQYF	TRBV20-1	TRBD1	TRBJ2-5	16	17	21	30
	8	6.23383e-05	TGCAGTGCTAGAGATATGGCCAGGGTTATCGAGCAGTACTTC	CSARDMARVIEQYF	TRBV20-1	TRBD1	TRBJ2-7	14	20	24	29
	8	6.23383e-05	TGCAGTGCTAGAGTGAGCGGGACTACCTACAATGAGCAGTTCTTC	CSARVSGTTYNEQFF	TRBV20-1	TRBD2	TRBJ2-1	12	17	24	25
	8	6.23383e-05	TGTGCCAGCAGCCAAGCAAGCGGGTTGGACTATGGCTACACCTTC	CASSQASGLDYGYTF	TRBV3-1	TRBD2	TRBJ1-2	15	18	23	28
	8	6.23383e-05	TGTGCCAGCAGCTTAGGACCGGGTTGGGACGAGCAGTACTTC	CASSLGPGWDEQYF	TRBV7-7	TRBD1	TRBJ2-7	15	18	22	28
	8	6.23383e-05	TGCGCCAGCAGCCTCAGGGGCGACGAGCAGTACTTC	CASSLRGDEQYF	TRBV5-1	TRBD1	TRBJ2-7	11	14	19	22
	8	6.23383e-05	TGTGCCAGCAGTTTAGCAGGGGCGACTGAAGCTTTCTTT	CASSLAGATEAFF	TRBV27	TRBD1	TRBJ1-1	14	16	21	24
[truncated: 201,143+ more rows]
